# Supplementary material for: Taxonomic and morphological survey of the Lygephila lusoria (Linnaeus, 1758) species-group with description of a new species (Lepidoptera, Erebidae, Toxocampinae)
Source: Zookeys. 2013 Nov 15;(351):49–81. doi: 10.3897/zookeys.351.5999 (PMC3837495; doi:10.3897/zookeys.351.5999)
Supplement: XML Treatment for Lygephila lusoria lusoria [file zookeys.351.5999-treatment1.xml]

<!DOCTYPE tp:taxon-treatment
  PUBLIC "-//TaxonX//DTD Taxonomic Treatment Publishing DTD v0 20100105//EN" "tax-treatment-NSO.dtd">
<tp:taxon-treatment xmlns:tp="http://www.plazi.org/taxpub"><tp:treatment-meta><mixed-citation publication-type="journal"><person-group><name><surname>Pekarsky</surname><given-names>Oleg</given-names></name></person-group><article-title>Taxonomic and morphological survey of the <italic>Lygephila lusoria</italic> (Linnaeus, 1758) species-group with description of a new species (Lepidoptera, Erebidae, Toxocampinae)</article-title><source>Zookeys</source><day>15</day><month>11</month><year>2013</year><volume>2013</volume><issue>351</issue><fpage>49</fpage><lpage>81</lpage><pub-id pub-id-type="doi">10.3897/zookeys.351.5999</pub-id></mixed-citation></tp:treatment-meta><tp:nomenclature><tp:taxon-name>
                            <tp:taxon-name-part taxon-name-part-type="genus">Lygephila</tp:taxon-name-part>
                            <tp:taxon-name-part taxon-name-part-type="species">lusoria</tp:taxon-name-part>
                            <tp:taxon-name-part taxon-name-part-type="subspecies">lusoria</tp:taxon-name-part>
                            <object-id xmlns:xlink="http://www.w3.org/1999/xlink" xlink:type="simple">http://species-id.net/wiki/Lygephila_lusoria_lusoria</object-id>
                        </tp:taxon-name><tp:taxon-authority>(Linnaeus, 1758)</tp:taxon-authority><xref ref-type="fig" rid="F1">Figs 1–4</xref></tp:nomenclature><tp:treatment-sec sec-type="Material examined"><title>Material examined.</title><p>1 ♂, Hungary, Pilisszántó, Üdülőtelep, Plachkó u., 18.VI.2007, leg. &amp; coll. O. Pekarsky slide No: OP1953m, 1 ♀, Hungary, Naszály, Sejce, N47°50'304, E019°06'762, 11.VI.2007 leg. &amp; coll. O. Pekarsky, slide No: OP1954f; 1 ♂, 1 ♀, Süd-Frankreich, Provence Serres, 4 km südlich Orpierre, 1000 m, 18.07.1999, leg. P. Kuhna, coll. ZFMK, slide Nos: OP2263m, OP2264f; 1 ♂, 1 ♀, Crimea, Alushta, Luchistoe, South Demergi Mt., 16.06.2012, leg. V. Savchuk, coll. N. Kaygorodova, slide Nos: OP2052m, OP2053f; 1 ♂, Russia, S Ural, Orenburg Obl., Kuvandyk, 23–24.6.2009, leg. &amp; coll. L. Srnka, slide No: OP2122m.</p></tp:treatment-sec><tp:treatment-sec sec-type="Diagnosis"><title>Diagnosis.</title><p><italic><tp:taxon-name>Lygephila lusoria lusoria</tp:taxon-name></italic> is the largest representative of the species group. Differ from <italic><tp:taxon-name>Lygephila amasina</tp:taxon-name></italic> by less contrast wing pattern and not sharp inner corner of the reniform stigmata. Nominotypical subspecies in most cases lager, with more contrast wing pattern comparing with <italic><tp:taxon-name>Lygephila lusoria glycyrrhizae</tp:taxon-name></italic> from Spain.</p><p><bold>Male genitalia</bold> (<xref ref-type="fig" rid="F4">Figs 25</xref>, <xref ref-type="fig" rid="F6">39</xref>, <xref ref-type="fig" rid="F6">40</xref>). Uncus stem narrow and relatively long, dilated distally with fine tip, scaphium membranous with sclerotized plate on subscaphium; valva elongated, narrowed at base, apex rather acute; ampulla spine-like, almost straight, not reaching apex of valva, its base asymmetrical. Aedeagus straight, tubular, slightly dilated at carina with heavily sclerotized field on it. Vesica globular, everted forward and recurved laterally; medial part membranous; subbasal diverticulum oblate with <!--PageBreak-->heavily sclerotized crest contacting carina; 1<sup>st</sup> medial diverticulum small; 2<sup>nd</sup> and 3<sup>rd</sup> medial diverticula elongated, tube-like, rising from extension of main vesica chamber located opposite to each other; 4<sup>th</sup> medial diverticulum on opposite side topped with <!--PageBreak-->large, rounded, plate-like cornutus with two teeth; 1<sup>st</sup> terminal diverticulum tapered with large basal swelling; 2<sup>nd</sup> terminal diverticulum tapered, bordering 2<sup>nd</sup> medial diverticula, bearing three small pockets; terminal tube membranous with weak scobination at end near gonopore (starting point of ductus ejaculatorius), opening point of terminal tube located at base of medial part of vesica near carina. <bold>Female genitalia</bold> (<xref ref-type="fig" rid="F20">Figs 76</xref>, <xref ref-type="fig" rid="F20">77</xref>). Ovipositor relatively short, broad; papillae anales hairy with long setae on apical edges. Apophyses anteriores slender, apophyses posteriores thin with acute tips, longer than apophyses anteriores. Antrum tapering, ostium bursae broad with acute lateral edges, posterior margin incised producing shallow triangular cleft with almost straight margins; ductus bursae large, wide with coarse well-sclerotized wrinkles laterally. Appendix bursae small with ductus seminalis located near ductus bursae. Corpus bursae membranous, large, ellipsoidal.</p></tp:treatment-sec><tp:treatment-sec sec-type="Distribution"><title>Distribution.</title><p>West Palearctic. In Europe it ranges from Spain to Bulgaria, from Ukraine to south Russia and western Kazakhstan (Uralsk). All earlier records for Asia Minor refer to <italic><tp:taxon-name>Lygephila amasina</tp:taxon-name></italic>, whereas the records from north Caucasus and Transcaucasia belong to <italic><tp:taxon-name>Lygephila minima</tp:taxon-name></italic> sp. n.</p><fig id="F1" position="float" orientation="portrait"><label>Figures 1–8.</label><caption><p>Adults. <bold>1–4</bold> <italic><tp:taxon-name>Lygephila lusoria lusoria</tp:taxon-name></italic> <bold>1</bold> male, Hungary, slide No. OP1953m <bold>2</bold> female, Hungary, slide No. OP1954f <bold>3</bold> male, S Ural, slide No. OP2122m <bold>4</bold> female, France, slide No. OP2264f <bold>5–7</bold> <italic><tp:taxon-name>Lygephila lusoria glycyrrhizae</tp:taxon-name></italic> <bold>5</bold> male, Spain, Andalusia, slide No. OP1977m <bold>6</bold> female, Spain, Andalusia, slide No. OP1978f <bold>7</bold> female, Spain, Granada, slide No. OP2265f <bold>8</bold> <italic><tp:taxon-name>Lygephila moellendorffi</tp:taxon-name></italic> paratype, male, N Korea (photo A. Matov).</p></caption><graphic xmlns:xlink="http://www.w3.org/1999/xlink" xlink:href="ZooKeys-351-049-g001.jpg" position="float" orientation="portrait" xlink:type="simple"/></fig></tp:treatment-sec><tp:treatment-sec><!--Section generated to contain objects referenced in tp:taxon-treatment.--><fig id="F4" position="float" orientation="portrait"><label>Figures 25–30.</label><caption><p>Clasping apparatus <bold>25</bold> <italic><tp:taxon-name>Lygephila lusoria lusoria</tp:taxon-name></italic> Hungary, slide No. OP1953m <bold>26</bold> <italic><tp:taxon-name>Lygephila lusoria glycyrrhizae</tp:taxon-name></italic> Spain, slide No. OP1977m <bold>27</bold> <italic><tp:taxon-name>Lygephila amasina</tp:taxon-name></italic> Turkey, slide No. OP1959m <bold>28</bold> <italic><tp:taxon-name>Lygephila fereudun</tp:taxon-name></italic> Type, Iran, Elburz, after <xref ref-type="bibr" rid="B21">Wiltshire (1961)</xref> <bold>29</bold> <italic><tp:taxon-name>Lygephila alaica</tp:taxon-name></italic> Tajikistan, Gissar Mts, slide No. OP1819m <bold>30</bold> <italic><tp:taxon-name>Lygephila colorata</tp:taxon-name></italic> paratype, Pakistan, slide No. OP1969m.</p></caption><graphic xmlns:xlink="http://www.w3.org/1999/xlink" xlink:href="ZooKeys-351-049-g004.jpg" position="float" orientation="portrait" xlink:type="simple"/></fig><fig id="F6" position="float" orientation="portrait"><label>Figures 39, 40.</label><caption><p>Vesica structure of <italic><tp:taxon-name>Lygephila lusoria lusoria</tp:taxon-name></italic> Hungary, slide No. OP1953m <bold>39</bold> dorsal view <bold>40</bold> ventral view.</p></caption><graphic xmlns:xlink="http://www.w3.org/1999/xlink" xlink:href="ZooKeys-351-049-g006.jpg" position="float" orientation="portrait" xlink:type="simple"/></fig><fig id="F20" position="float" orientation="portrait"><label>Figures 76–85.</label><caption><p>Female genitalia. 76, <bold>77</bold> <italic><tp:taxon-name>Lygephila lusoria lusoria</tp:taxon-name></italic> <bold>76</bold> Hungary, slide No. OP1954f <bold>77</bold> Ukraine, Crimea, slide No. OP2053f <bold>78–80</bold> <italic><tp:taxon-name>Lygephila lusoria glycyrrhizae</tp:taxon-name></italic> <bold>78</bold> Spain, slide No. OP1978f <bold>79</bold> Spain, slide OP2137f <bold>80</bold> Spain, slide No. OP2265f <bold>81</bold> <italic><tp:taxon-name>Lygephila amasina</tp:taxon-name></italic> Lebanon, slide No. OP1960f <bold>82</bold> <italic><tp:taxon-name>Lygephila colorata</tp:taxon-name></italic> paratype, Pakistan, slide No. OP1970f <bold>83</bold> <italic><tp:taxon-name>Lygephila pallida</tp:taxon-name></italic> Turkey, Palandoeken, slide No. OP2070f <bold>84</bold> <italic><tp:taxon-name>Lygephila subpicata</tp:taxon-name></italic> paratype, Iran, Semnan, slide No. OP2060f <bold>85</bold> <italic><tp:taxon-name>Lygephila alaica</tp:taxon-name></italic> Tajikistan, Gissar Mts, slide No. OP1568f.</p></caption><graphic xmlns:xlink="http://www.w3.org/1999/xlink" xlink:href="ZooKeys-351-049-g020.jpg" position="float" orientation="portrait" xlink:type="simple"/></fig></tp:treatment-sec><ref-list><ref id="B21"><mixed-citation xmlns:xlink="http://www.w3.org/1999/xlink" xlink:type="simple"><person-group><name name-style="western"><surname>Wiltshire</surname><given-names>EP</given-names></name></person-group> (<year>1961</year>) <article-title>A new genus, eight new species, seven new forms, and notes on the Lepidoptera of Saudi Arabia, Bahrain, and Iran (With four plates and three text-figures).</article-title><source>Journal of the Bombay Natural History Society</source><volume>58</volume>(<issue>3</issue>): <fpage>608</fpage>-<lpage>631</lpage>.</mixed-citation></ref></ref-list></tp:taxon-treatment>
