# Supplementary material for: Taxonomic and morphological survey of the Lygephila lusoria (Linnaeus, 1758) species-group with description of a new species (Lepidoptera, Erebidae, Toxocampinae)
Source: Zookeys. 2013 Nov 15;(351):49–81. doi: 10.3897/zookeys.351.5999 (PMC3837495; doi:10.3897/zookeys.351.5999)
Supplement: XML Treatment for Lygephila lusoria glycyrrhizae [file zookeys.351.5999-treatment2.xml]

<!DOCTYPE tp:taxon-treatment
  PUBLIC "-//TaxonX//DTD Taxonomic Treatment Publishing DTD v0 20100105//EN" "tax-treatment-NSO.dtd">
<tp:taxon-treatment xmlns:tp="http://www.plazi.org/taxpub"><tp:treatment-meta><mixed-citation publication-type="journal"><person-group><name><surname>Pekarsky</surname><given-names>Oleg</given-names></name></person-group><article-title>Taxonomic and morphological survey of the <italic>Lygephila lusoria</italic> (Linnaeus, 1758) species-group with description of a new species (Lepidoptera, Erebidae, Toxocampinae)</article-title><source>Zookeys</source><day>15</day><month>11</month><year>2013</year><volume>2013</volume><issue>351</issue><fpage>49</fpage><lpage>81</lpage><pub-id pub-id-type="doi">10.3897/zookeys.351.5999</pub-id></mixed-citation></tp:treatment-meta><tp:nomenclature><tp:taxon-name>
                            <tp:taxon-name-part taxon-name-part-type="genus">Lygephila</tp:taxon-name-part>
                            <tp:taxon-name-part taxon-name-part-type="species">lusoria</tp:taxon-name-part>
                            <tp:taxon-name-part taxon-name-part-type="subspecies">glycyrrhizae</tp:taxon-name-part>
                            <object-id xmlns:xlink="http://www.w3.org/1999/xlink" xlink:type="simple">http://species-id.net/wiki/Lygephila_lusoria_glycyrrhizae</object-id>
                        </tp:taxon-name><tp:taxon-authority>(Rambur, 1866)</tp:taxon-authority><xref ref-type="fig" rid="F1">Figs 5–7</xref></tp:nomenclature><tp:treatment-sec sec-type="Material examined"><title>Material examined.</title><p>1 ♂, Andalusien, Sierra de Alfacar, 1905, C. Ribbe, coll. MNHU Berlin, slide No: OP1977m; 1 ♀, Andalusien, Sierra de Alfacar, 1905, C. Ribbe, coll. MNHU Berlin, slide No.: OP1978f; 1 ♀, Espania, S. Albarracin, 1500m, (Teruel), 8.7.1987, leg. Fidel Fernandez-Rubio, coll. P. Gyulai, slide No.: OP2128f; 1 ♀, Spain, Sierra de Bata, Sta Barbara, Granada, 1800 m, 30.vi.1994, leg. B. Goater, coll. G. Ronkay, slide No.: OP2137f; 1 ♀, Spanien, Granada, Sierra Nevada, Pico Valeta, 2500 m, 4.7.1987, leg. P. Kuhna, coll. ZFMK, slide No.: OP2137f.</p></tp:treatment-sec><tp:treatment-sec sec-type="Note"><title>Note.</title><p>The name of this taxon is unavailable from Rambur, 1866, and there is some debate as to the correct authorship and date of this subspecies. This issue will be dealt with in a separate publication.</p></tp:treatment-sec><tp:treatment-sec sec-type="Diagnosis"><title>Diagnosis.</title><p>This taxon was downgraded to a subspecies of <italic><tp:taxon-name>Lygephila lusoria</tp:taxon-name></italic> by <xref ref-type="bibr" rid="B4">Bertaccini et al. (2008)</xref>. It is interesting that, despite the remarkable external differences between <italic><tp:taxon-name>Lygephila lusoria lusoria</tp:taxon-name></italic> and <italic><tp:taxon-name>Lygephila lusoria glycyrrhizae</tp:taxon-name></italic>,no valuable differences can be recognised in the male and female genitalia of the two taxa. The most significant distinctive feature of <italic><tp:taxon-name>Lygephila lusoria glycyrrhizae</tp:taxon-name></italic> is, in comparison with <italic><tp:taxon-name>Lygephila lusoria lusoria</tp:taxon-name></italic>, the small size of the genitalia of both sexes. The genitalia of the Spanish moths are approximately 1.3 times smaller than those of <italic><tp:taxon-name>Lygephila lusoria lusoria</tp:taxon-name></italic> from Central and Eastern Europe, Crimea and Urals. In addition, there are a few hardly recognisable differences in the shape of uncus, valva and aedeagus: <italic><tp:taxon-name>Lygephila lusoria glycyrrhizae</tp:taxon-name></italic> has somewhat shorter uncus stem and valvae with costal dilatation medially and less curved aedeagus, whereas the plan of the female genitalia of the two taxa is practically the same.</p><!--PageBreak--><p><bold>Male genitalia</bold> (<xref ref-type="fig" rid="F4">Figs 26</xref>, <xref ref-type="fig" rid="F7">41</xref>, <xref ref-type="fig" rid="F7">42</xref>). Uncus stem narrow and relatively short, dilated distally with fine tip; scaphium membranous with sclerotized plate on subscaphium; valva elongated, narrowed at base, margins not parallel due to large costal dilatation medially, valval apex rather acute; ampulla almost straight, spine-like with symmetrical base. Aedeagus a straight tube with heavily sclerotized field on carina. Vesica globular, everted forward and recurved laterally; medial part membranous; subbasal diverticulum oblate with heavily sclerotized crest contacting carina; 1<sup>st</sup> medial diverticulum small; 2<sup>nd</sup> and 3<sup>rd</sup> medial diverticula elongated, tube-like, rising from extension of main vesica chamber, located opposite to each other; 4<sup>th</sup> medial diverticulum on opposite side topped with large, rounded, plate-like cornutus with two teeth; 1<sup>st</sup> terminal diverticulum tapered, with large basal swelling; 2<sup>nd</sup> terminal diverticulum bears three small pockets; terminal tube membranous with weak scobination at distal end near gonopore (starting point of ductus ejaculatorius); opening point of terminal tube located at base of medial part of vesica near to carina. <bold>Female genitalia</bold> (<xref ref-type="fig" rid="F20">Figs 78–80</xref>). Ovipositor relatively short, broad, papillae anales hairy with long setae on apical edges. Apophyses anteriores slender, apophyses posteriores longer than apophyses anteriores, thin with acute tips. Antrum tapering, ostium bursae broad with acute lateral edges, posterior margin incised showing shallow triangular cleft with almost straight margins; ductus bursae large, wide with coarse well-sclerotized wrinkles laterally. Appendix bursae small with ductus seminalis located near ductus bursae. Corpus bursae membranous, large, elongated, ellipsoidal.</p></tp:treatment-sec><tp:treatment-sec sec-type="Distribution"><title>Distribution.</title><p>Spain.</p></tp:treatment-sec><tp:treatment-sec><!--Section generated to contain objects referenced in tp:taxon-treatment.--><fig id="F1" position="float" orientation="portrait"><label>Figures 1–8.</label><caption><p>Adults. <bold>1–4</bold> <italic><tp:taxon-name>Lygephila lusoria lusoria</tp:taxon-name></italic> <bold>1</bold> male, Hungary, slide No. OP1953m <bold>2</bold> female, Hungary, slide No. OP1954f <bold>3</bold> male, S Ural, slide No. OP2122m <bold>4</bold> female, France, slide No. OP2264f <bold>5–7</bold> <italic><tp:taxon-name>Lygephila lusoria glycyrrhizae</tp:taxon-name></italic> <bold>5</bold> male, Spain, Andalusia, slide No. OP1977m <bold>6</bold> female, Spain, Andalusia, slide No. OP1978f <bold>7</bold> female, Spain, Granada, slide No. OP2265f <bold>8</bold> <italic><tp:taxon-name>Lygephila moellendorffi</tp:taxon-name></italic> paratype, male, N Korea (photo A. Matov).</p></caption><graphic xmlns:xlink="http://www.w3.org/1999/xlink" xlink:href="ZooKeys-351-049-g001.jpg" position="float" orientation="portrait" xlink:type="simple"/></fig><fig id="F4" position="float" orientation="portrait"><label>Figures 25–30.</label><caption><p>Clasping apparatus <bold>25</bold> <italic><tp:taxon-name>Lygephila lusoria lusoria</tp:taxon-name></italic> Hungary, slide No. OP1953m <bold>26</bold> <italic><tp:taxon-name>Lygephila lusoria glycyrrhizae</tp:taxon-name></italic> Spain, slide No. OP1977m <bold>27</bold> <italic><tp:taxon-name>Lygephila amasina</tp:taxon-name></italic> Turkey, slide No. OP1959m <bold>28</bold> <italic><tp:taxon-name>Lygephila fereudun</tp:taxon-name></italic> Type, Iran, Elburz, after <xref ref-type="bibr" rid="B21">Wiltshire (1961)</xref> <bold>29</bold> <italic><tp:taxon-name>Lygephila alaica</tp:taxon-name></italic> Tajikistan, Gissar Mts, slide No. OP1819m <bold>30</bold> <italic><tp:taxon-name>Lygephila colorata</tp:taxon-name></italic> paratype, Pakistan, slide No. OP1969m.</p></caption><graphic xmlns:xlink="http://www.w3.org/1999/xlink" xlink:href="ZooKeys-351-049-g004.jpg" position="float" orientation="portrait" xlink:type="simple"/></fig><fig id="F7" position="float" orientation="portrait"><label>Figures 41, 42.</label><caption><p>Vesica structure of <italic><tp:taxon-name>Lygephila lusoria glycyrrhizae</tp:taxon-name></italic> Spain, slide No. OP1977m <bold>41</bold> dorsal view <bold>42</bold> ventral view.</p></caption><graphic xmlns:xlink="http://www.w3.org/1999/xlink" xlink:href="ZooKeys-351-049-g007.jpg" position="float" orientation="portrait" xlink:type="simple"/></fig><fig id="F20" position="float" orientation="portrait"><label>Figures 76–85.</label><caption><p>Female genitalia. 76, <bold>77</bold> <italic><tp:taxon-name>Lygephila lusoria lusoria</tp:taxon-name></italic> <bold>76</bold> Hungary, slide No. OP1954f <bold>77</bold> Ukraine, Crimea, slide No. OP2053f <bold>78–80</bold> <italic><tp:taxon-name>Lygephila lusoria glycyrrhizae</tp:taxon-name></italic> <bold>78</bold> Spain, slide No. OP1978f <bold>79</bold> Spain, slide OP2137f <bold>80</bold> Spain, slide No. OP2265f <bold>81</bold> <italic><tp:taxon-name>Lygephila amasina</tp:taxon-name></italic> Lebanon, slide No. OP1960f <bold>82</bold> <italic><tp:taxon-name>Lygephila colorata</tp:taxon-name></italic> paratype, Pakistan, slide No. OP1970f <bold>83</bold> <italic><tp:taxon-name>Lygephila pallida</tp:taxon-name></italic> Turkey, Palandoeken, slide No. OP2070f <bold>84</bold> <italic><tp:taxon-name>Lygephila subpicata</tp:taxon-name></italic> paratype, Iran, Semnan, slide No. OP2060f <bold>85</bold> <italic><tp:taxon-name>Lygephila alaica</tp:taxon-name></italic> Tajikistan, Gissar Mts, slide No. OP1568f.</p></caption><graphic xmlns:xlink="http://www.w3.org/1999/xlink" xlink:href="ZooKeys-351-049-g020.jpg" position="float" orientation="portrait" xlink:type="simple"/></fig></tp:treatment-sec><ref-list><ref id="B4"><mixed-citation xmlns:xlink="http://www.w3.org/1999/xlink" xlink:type="simple"><person-group><name name-style="western"><surname>Bertaccini</surname><given-names>E</given-names></name><name name-style="western"><surname>Fiumi</surname><given-names>G</given-names></name><name name-style="western"><surname>Parenzan</surname><given-names>P</given-names></name><name name-style="western"><surname>Zilli</surname><given-names>A</given-names></name></person-group> (<year>2008</year>) <source>Nottuidi d’Italia 1.</source><publisher-name>Calpinae e Catocalinae. Natura – Giuliano Russo Editore</publisher-name>, <publisher-loc>Monterenzio</publisher-loc>, <lpage>287</lpage> pp.</mixed-citation></ref><ref id="B21"><mixed-citation xmlns:xlink="http://www.w3.org/1999/xlink" xlink:type="simple"><person-group><name name-style="western"><surname>Wiltshire</surname><given-names>EP</given-names></name></person-group> (<year>1961</year>) <article-title>A new genus, eight new species, seven new forms, and notes on the Lepidoptera of Saudi Arabia, Bahrain, and Iran (With four plates and three text-figures).</article-title><source>Journal of the Bombay Natural History Society</source><volume>58</volume>(<issue>3</issue>): <fpage>608</fpage>-<lpage>631</lpage>.</mixed-citation></ref></ref-list></tp:taxon-treatment>
