# Supplementary material for: Taxonomic and morphological survey of the Lygephila lusoria (Linnaeus, 1758) species-group with description of a new species (Lepidoptera, Erebidae, Toxocampinae)
Source: Zookeys. 2013 Nov 15;(351):49–81. doi: 10.3897/zookeys.351.5999 (PMC3837495; doi:10.3897/zookeys.351.5999)
Supplement: XML Treatment for Lygephila amasina [file zookeys.351.5999-treatment3.xml]

<!DOCTYPE tp:taxon-treatment
  PUBLIC "-//TaxonX//DTD Taxonomic Treatment Publishing DTD v0 20100105//EN" "tax-treatment-NSO.dtd">
<tp:taxon-treatment xmlns:tp="http://www.plazi.org/taxpub"><tp:treatment-meta><mixed-citation publication-type="journal"><person-group><name><surname>Pekarsky</surname><given-names>Oleg</given-names></name></person-group><article-title>Taxonomic and morphological survey of the <italic>Lygephila lusoria</italic> (Linnaeus, 1758) species-group with description of a new species (Lepidoptera, Erebidae, Toxocampinae)</article-title><source>Zookeys</source><day>15</day><month>11</month><year>2013</year><volume>2013</volume><issue>351</issue><fpage>49</fpage><lpage>81</lpage><pub-id pub-id-type="doi">10.3897/zookeys.351.5999</pub-id></mixed-citation></tp:treatment-meta><tp:nomenclature><tp:taxon-name>
                            <tp:taxon-name-part taxon-name-part-type="genus">Lygephila</tp:taxon-name-part>
                            <tp:taxon-name-part taxon-name-part-type="species">amasina</tp:taxon-name-part>
                            <object-id xmlns:xlink="http://www.w3.org/1999/xlink" xlink:type="simple">http://species-id.net/wiki/Lygephila_amasina</object-id>
                        </tp:taxon-name><tp:taxon-authority>(Staudinger, 1878)</tp:taxon-authority><xref ref-type="fig" rid="F2">Figs 9</xref><xref ref-type="fig" rid="F2">, 10</xref></tp:nomenclature><tp:treatment-sec sec-type="Material examined"><title>Material examined.</title><p>1 ♂, Turkey, Prov. Agri, Karasu-Aras Mts, 2100m, 7km E from Aydintepe, <named-content xmlns:xlink="http://www.w3.org/1999/xlink" content-type="dwc:verbatimCoordinates" xlink:type="simple">42°28'27"E, 39°47'4"N</named-content>, 04.VII.2000, leg. Gy. Fábián, I. Szécsényi &amp; K. Székely, coll. O. Pekarsky, slide No.: OP1959m; 1 ♂, Türkei, 12 km west Ürgüp, 1400 m, 21.6.1979, leg. P. Kuhna, coll. ZFMK, slide No. OP2260m; 1 ♀, Türkei, 12 km west Ürgüp, 1400 m, 11.9.1981, leg. P. Kuhna, coll. ZFMK, slide No. OP2261f; 1 ♀, Libanon, Jabal el Laqlouq, Street Mkhada–Laqloq, 1300–1500 m NN, 13.06.1999, leg. J. Krüger, coll. ZFMK, slide No. OP2262f; 1 ♀, Lebanon, Laqlouq, h-1600m, 25.07.2011, leg. Floriani &amp; Saldaitis, coll. O. Pekarsky, slide No.: OP1960f.</p></tp:treatment-sec><tp:treatment-sec sec-type="Diagnosis"><title>Diagnosis.</title><p><italic><tp:taxon-name>Lygephila amasina</tp:taxon-name></italic> distinguishing from similar <italic><tp:taxon-name>Lygephila lusoria lusoria</tp:taxon-name></italic> by more contrast wing pattern and somewhat longer, sometimes with acute apex of inner corner of the reniform stigmata. In genital structures it differs from <italic><tp:taxon-name>Lygephila lusoria</tp:taxon-name></italic> by broader uncus, longer, thinner ampulla reaching apex of valva, not sharp lateral edges of antrum and ovoid corpus bursa.</p><p><bold>Male genitalia</bold> (<xref ref-type="fig" rid="F4">Figs 27</xref>, <xref ref-type="fig" rid="F8">43–46</xref>). Slightly asymmetrical (right valva narrower). Uncus short, dilated distally, with fine tip; scaphium membranous with sclerotized <!--PageBreak-->plate on subscaphium; valva elongated, narrowed at base with apex rather acute; ampulla long, stick-like, slightly curved towards costa, reaching apex of valva. Aedeagus short with heavily sclerotized convex field on carina and spinulose area on lamina. <!--PageBreak-->Vesica small, globular, everted laterally; medial part membranous; heavily sclerotized crest with ridge-like cornutus complex based on elongated oblate diverticulum-like subbasal hump; 1<sup>st</sup> medial diverticulum medium-sized, 2<sup>nd</sup> medial diverticulum much larger, located on the opposite side of vesica with sclerotized area on the top; 1<sup>st</sup> terminal diverticulum two-chambered, one of them elongated tapering, another globular; 2<sup>nd</sup> terminal diverticulum tapering with acute top; 3<sup>rd</sup> terminal diverticulum situated in the same line with 2<sup>nd</sup> medial diverticulum; opening point of terminal tube located at base of medial part of vesica near to carina; terminal tube membranous with narrow sclerotized crest at base and weak scobination at distal end near gonopore (starting point of ductus ejaculatorius). <bold>Female genitalia</bold> (<xref ref-type="fig" rid="F20">Fig. 81</xref>). Ovipositor short, papillae anales hairy with long setae on apical edges. Apophyses anteriores slender, apophyses posteriores thin, 1.6 times longer than apophyses anteriores. Antrum infundibuliform, asymmetrical, with heavily sclerotized elongated plate dorsally; ostium bursae broad, posterior margin gently concave; ductus bursae practically absent. Appendix bursae indistinct. Corpus bursae membranous, ovoid.</p></tp:treatment-sec><tp:treatment-sec sec-type="Distribution"><title>Distribution.</title><p>Turkey, Lebanon and Israel.</p><fig id="F2" position="float" orientation="portrait"><label>Figures 9–16.</label><caption><p>Adults. <bold>9, 10</bold> <italic><tp:taxon-name>Lygephila amasina</tp:taxon-name></italic> <bold>9</bold> male, Turkey, slide No. OP1959m <bold>10</bold> female, Lebanon, slide No. OP1960f <bold>11, 12</bold> <italic><tp:taxon-name>Lygephila colorata</tp:taxon-name></italic> <bold>11</bold> paratype, male, Pakistan, slide No. OP1969m <bold>12</bold> paratype, female, Pakistan, slide No. OP1970f <bold>13, 14</bold> <italic><tp:taxon-name>Lygephila alaica</tp:taxon-name></italic> <bold>13</bold> male, Tajikistan, slide No. OP1819m <bold>14</bold> female, Uzbekistan, slide No. OP1792f <bold>15, 16</bold> <italic><tp:taxon-name>Lygephila subpicata</tp:taxon-name></italic> <bold>15</bold> male, Iran, Zagros Mts, slide No. OP2002m <bold>16</bold> paratype, female, Iran, Semnan slide No. OP2060f.</p></caption><graphic xmlns:xlink="http://www.w3.org/1999/xlink" xlink:href="ZooKeys-351-049-g002.jpg" position="float" orientation="portrait" xlink:type="simple"/></fig></tp:treatment-sec><tp:treatment-sec><!--Section generated to contain objects referenced in tp:taxon-treatment.--><fig id="F4" position="float" orientation="portrait"><label>Figures 25–30.</label><caption><p>Clasping apparatus <bold>25</bold> <italic><tp:taxon-name>Lygephila lusoria lusoria</tp:taxon-name></italic> Hungary, slide No. OP1953m <bold>26</bold> <italic><tp:taxon-name>Lygephila lusoria glycyrrhizae</tp:taxon-name></italic> Spain, slide No. OP1977m <bold>27</bold> <italic><tp:taxon-name>Lygephila amasina</tp:taxon-name></italic> Turkey, slide No. OP1959m <bold>28</bold> <italic><tp:taxon-name>Lygephila fereudun</tp:taxon-name></italic> Type, Iran, Elburz, after <xref ref-type="bibr" rid="B21">Wiltshire (1961)</xref> <bold>29</bold> <italic><tp:taxon-name>Lygephila alaica</tp:taxon-name></italic> Tajikistan, Gissar Mts, slide No. OP1819m <bold>30</bold> <italic><tp:taxon-name>Lygephila colorata</tp:taxon-name></italic> paratype, Pakistan, slide No. OP1969m.</p></caption><graphic xmlns:xlink="http://www.w3.org/1999/xlink" xlink:href="ZooKeys-351-049-g004.jpg" position="float" orientation="portrait" xlink:type="simple"/></fig><fig id="F8" position="float" orientation="portrait"><label>Figures 43–46.</label><caption><p>Vesica structure of <italic><tp:taxon-name>Lygephila amasina</tp:taxon-name></italic> Turkey, slide No. OP2260m <bold>43</bold> dorsal view <bold>44</bold> ventral view <bold>45</bold> lateral view <bold>46</bold> lateral view opposite side.</p></caption><graphic xmlns:xlink="http://www.w3.org/1999/xlink" xlink:href="ZooKeys-351-049-g008.jpg" position="float" orientation="portrait" xlink:type="simple"/></fig><fig id="F20" position="float" orientation="portrait"><label>Figures 76–85.</label><caption><p>Female genitalia. 76, <bold>77</bold> <italic><tp:taxon-name>Lygephila lusoria lusoria</tp:taxon-name></italic> <bold>76</bold> Hungary, slide No. OP1954f <bold>77</bold> Ukraine, Crimea, slide No. OP2053f <bold>78–80</bold> <italic><tp:taxon-name>Lygephila lusoria glycyrrhizae</tp:taxon-name></italic> <bold>78</bold> Spain, slide No. OP1978f <bold>79</bold> Spain, slide OP2137f <bold>80</bold> Spain, slide No. OP2265f <bold>81</bold> <italic><tp:taxon-name>Lygephila amasina</tp:taxon-name></italic> Lebanon, slide No. OP1960f <bold>82</bold> <italic><tp:taxon-name>Lygephila colorata</tp:taxon-name></italic> paratype, Pakistan, slide No. OP1970f <bold>83</bold> <italic><tp:taxon-name>Lygephila pallida</tp:taxon-name></italic> Turkey, Palandoeken, slide No. OP2070f <bold>84</bold> <italic><tp:taxon-name>Lygephila subpicata</tp:taxon-name></italic> paratype, Iran, Semnan, slide No. OP2060f <bold>85</bold> <italic><tp:taxon-name>Lygephila alaica</tp:taxon-name></italic> Tajikistan, Gissar Mts, slide No. OP1568f.</p></caption><graphic xmlns:xlink="http://www.w3.org/1999/xlink" xlink:href="ZooKeys-351-049-g020.jpg" position="float" orientation="portrait" xlink:type="simple"/></fig></tp:treatment-sec><ref-list><ref id="B21"><mixed-citation xmlns:xlink="http://www.w3.org/1999/xlink" xlink:type="simple"><person-group><name name-style="western"><surname>Wiltshire</surname><given-names>EP</given-names></name></person-group> (<year>1961</year>) <article-title>A new genus, eight new species, seven new forms, and notes on the Lepidoptera of Saudi Arabia, Bahrain, and Iran (With four plates and three text-figures).</article-title><source>Journal of the Bombay Natural History Society</source><volume>58</volume>(<issue>3</issue>): <fpage>608</fpage>-<lpage>631</lpage>.</mixed-citation></ref></ref-list></tp:taxon-treatment>
