# Supplementary material for: Taxonomic and morphological survey of the Lygephila lusoria (Linnaeus, 1758) species-group with description of a new species (Lepidoptera, Erebidae, Toxocampinae)
Source: Zookeys. 2013 Nov 15;(351):49–81. doi: 10.3897/zookeys.351.5999 (PMC3837495; doi:10.3897/zookeys.351.5999)
Supplement: XML Treatment for Lygephila colorata [file zookeys.351.5999-treatment4.xml]

<!DOCTYPE tp:taxon-treatment
  PUBLIC "-//TaxonX//DTD Taxonomic Treatment Publishing DTD v0 20100105//EN" "tax-treatment-NSO.dtd">
<tp:taxon-treatment xmlns:tp="http://www.plazi.org/taxpub"><tp:treatment-meta><mixed-citation publication-type="journal"><person-group><name><surname>Pekarsky</surname><given-names>Oleg</given-names></name></person-group><article-title>Taxonomic and morphological survey of the <italic>Lygephila lusoria</italic> (Linnaeus, 1758) species-group with description of a new species (Lepidoptera, Erebidae, Toxocampinae)</article-title><source>Zookeys</source><day>15</day><month>11</month><year>2013</year><volume>2013</volume><issue>351</issue><fpage>49</fpage><lpage>81</lpage><pub-id pub-id-type="doi">10.3897/zookeys.351.5999</pub-id></mixed-citation></tp:treatment-meta><tp:nomenclature><tp:taxon-name>
                            <tp:taxon-name-part taxon-name-part-type="genus">Lygephila</tp:taxon-name-part>
                            <tp:taxon-name-part taxon-name-part-type="species">colorata</tp:taxon-name-part>
                            <object-id xmlns:xlink="http://www.w3.org/1999/xlink" xlink:type="simple">http://species-id.net/wiki/Lygephila_colorata</object-id>
                        </tp:taxon-name><tp:taxon-authority>Babics &amp; Ronkay, 2009</tp:taxon-authority><xref ref-type="fig" rid="F2">Figs 11</xref><xref ref-type="fig" rid="F2">, 12</xref></tp:nomenclature><tp:treatment-sec sec-type="Material examined"><title>Material examined.</title><p>1 ♂, Paratype, Pakistan, Karakoram Mts, Naltar valley, 2800m, <named-content xmlns:xlink="http://www.w3.org/1999/xlink" content-type="dwc:verbatimCoordinates" xlink:type="simple">74°12'E, 36°09.6'N</named-content>, 30.06.2000, leg. Z. Varga &amp; G. Ronkay, coll. O. Pekarsky, slide No.: OP1969m; 1 ♀, same data as male, slide No.: OP1970f.</p></tp:treatment-sec><tp:treatment-sec sec-type="Diagnosis"><title>Diagnosis.</title><p><italic><tp:taxon-name>Lygephila colorata</tp:taxon-name></italic> differ from somewhat externally similar <italic><tp:taxon-name>Lygephila amasina</tp:taxon-name></italic> by more elongated forewing with pointed apex. In male genitalia it differ from congeners by very wide, massive valva, strong, thick ampulla. Female genitalia characterised by deeply concave posterior margin of antrum.</p><p><bold>Male genitalia</bold> (<xref ref-type="fig" rid="F4">Figs 30</xref>, <xref ref-type="fig" rid="F9">47</xref>–<xref ref-type="fig" rid="F10">51</xref>). Clasping apparatus slightly asymmetrical (right valva narrower). Uncus short, dilated medially, apex with fine tip; scaphium membranous with sclerotized plate on subscaphium; valva elongated, narrowed at base with rather rounded apex (right valva more acute); ampulla large, massive, slightly curved towards costa, with obtuse tip. Aedeagus short, bent medially, with heavily sclerotized convex field on carina and spinulose area on lamina. Vesica large rather globular, multidiverticulate, everted laterally; medial part membranous; 1<sup>st</sup> subbasal diverticulum bearing heavily sclerotized crest with ridge-like cornutus complex; 2<sup>nd</sup> subbasal diverticulum bifurcated, composed from two narrow, elongated tube-like diverticula; medial diverticulum large, elongated, S-shaped with bilobate base and tapering upper part with acute tip; large, elongated terminal complex consists of five diverticula, one of them with densely scobinated top; opening point of terminal tube located at base of vesica near the carina; terminal tube membranous with slightly sclerotized area at base and weak scobination near gonopore (starting point of ductus ejaculatorius). <bold>Female <!--PageBreak-->genitalia</bold> (<xref ref-type="fig" rid="F20">Fig. 82</xref>). Ovipositor short, papillae anales small, hairy with long setae on apical edges. Apophyses anteriores slender with fine tip, apophyses posteriores thin, somewhat longer than apophyses anteriores. Antrum U-shaped, asymmetrical, ostium bursae broad, posterior margin deeply concave; ductus bursae small. Appendix bursae small. Corpus bursae membranous, ovoid.</p></tp:treatment-sec><tp:treatment-sec sec-type="Distribution"><title>Distribution.</title><p>North-western Pakistan.</p></tp:treatment-sec><tp:treatment-sec><!--Section generated to contain objects referenced in tp:taxon-treatment.--><fig id="F2" position="float" orientation="portrait"><label>Figures 9–16.</label><caption><p>Adults. <bold>9, 10</bold> <italic><tp:taxon-name>Lygephila amasina</tp:taxon-name></italic> <bold>9</bold> male, Turkey, slide No. OP1959m <bold>10</bold> female, Lebanon, slide No. OP1960f <bold>11, 12</bold> <italic><tp:taxon-name>Lygephila colorata</tp:taxon-name></italic> <bold>11</bold> paratype, male, Pakistan, slide No. OP1969m <bold>12</bold> paratype, female, Pakistan, slide No. OP1970f <bold>13, 14</bold> <italic><tp:taxon-name>Lygephila alaica</tp:taxon-name></italic> <bold>13</bold> male, Tajikistan, slide No. OP1819m <bold>14</bold> female, Uzbekistan, slide No. OP1792f <bold>15, 16</bold> <italic><tp:taxon-name>Lygephila subpicata</tp:taxon-name></italic> <bold>15</bold> male, Iran, Zagros Mts, slide No. OP2002m <bold>16</bold> paratype, female, Iran, Semnan slide No. OP2060f.</p></caption><graphic xmlns:xlink="http://www.w3.org/1999/xlink" xlink:href="ZooKeys-351-049-g002.jpg" position="float" orientation="portrait" xlink:type="simple"/></fig><fig id="F4" position="float" orientation="portrait"><label>Figures 25–30.</label><caption><p>Clasping apparatus <bold>25</bold> <italic><tp:taxon-name>Lygephila lusoria lusoria</tp:taxon-name></italic> Hungary, slide No. OP1953m <bold>26</bold> <italic><tp:taxon-name>Lygephila lusoria glycyrrhizae</tp:taxon-name></italic> Spain, slide No. OP1977m <bold>27</bold> <italic><tp:taxon-name>Lygephila amasina</tp:taxon-name></italic> Turkey, slide No. OP1959m <bold>28</bold> <italic><tp:taxon-name>Lygephila fereudun</tp:taxon-name></italic> Type, Iran, Elburz, after <xref ref-type="bibr" rid="B21">Wiltshire (1961)</xref> <bold>29</bold> <italic><tp:taxon-name>Lygephila alaica</tp:taxon-name></italic> Tajikistan, Gissar Mts, slide No. OP1819m <bold>30</bold> <italic><tp:taxon-name>Lygephila colorata</tp:taxon-name></italic> paratype, Pakistan, slide No. OP1969m.</p></caption><graphic xmlns:xlink="http://www.w3.org/1999/xlink" xlink:href="ZooKeys-351-049-g004.jpg" position="float" orientation="portrait" xlink:type="simple"/></fig><fig id="F9" position="float" orientation="portrait"><label>Figures 47–49.</label><caption><p>Vesica structure of <italic><tp:taxon-name>Lygephila colorata</tp:taxon-name></italic> paratype, Pakistan, slide No. OP1969m <bold>47</bold> dorsal view <bold>48</bold> ventral view <bold>49</bold> sublateral view.</p></caption><graphic xmlns:xlink="http://www.w3.org/1999/xlink" xlink:href="ZooKeys-351-049-g009.jpg" position="float" orientation="portrait" xlink:type="simple"/></fig><fig id="F10" position="float" orientation="portrait"><label>Figures 50, 51.</label><caption><p>Vesica structure of <italic><tp:taxon-name>Lygephila colorata</tp:taxon-name></italic> paratype, Pakistan, slide No. OP1969m <bold>50</bold> lateral view <bold>51</bold> lateral view opposite side.</p></caption><graphic xmlns:xlink="http://www.w3.org/1999/xlink" xlink:href="ZooKeys-351-049-g010.jpg" position="float" orientation="portrait" xlink:type="simple"/></fig><fig id="F20" position="float" orientation="portrait"><label>Figures 76–85.</label><caption><p>Female genitalia. 76, <bold>77</bold> <italic><tp:taxon-name>Lygephila lusoria lusoria</tp:taxon-name></italic> <bold>76</bold> Hungary, slide No. OP1954f <bold>77</bold> Ukraine, Crimea, slide No. OP2053f <bold>78–80</bold> <italic><tp:taxon-name>Lygephila lusoria glycyrrhizae</tp:taxon-name></italic> <bold>78</bold> Spain, slide No. OP1978f <bold>79</bold> Spain, slide OP2137f <bold>80</bold> Spain, slide No. OP2265f <bold>81</bold> <italic><tp:taxon-name>Lygephila amasina</tp:taxon-name></italic> Lebanon, slide No. OP1960f <bold>82</bold> <italic><tp:taxon-name>Lygephila colorata</tp:taxon-name></italic> paratype, Pakistan, slide No. OP1970f <bold>83</bold> <italic><tp:taxon-name>Lygephila pallida</tp:taxon-name></italic> Turkey, Palandoeken, slide No. OP2070f <bold>84</bold> <italic><tp:taxon-name>Lygephila subpicata</tp:taxon-name></italic> paratype, Iran, Semnan, slide No. OP2060f <bold>85</bold> <italic><tp:taxon-name>Lygephila alaica</tp:taxon-name></italic> Tajikistan, Gissar Mts, slide No. OP1568f.</p></caption><graphic xmlns:xlink="http://www.w3.org/1999/xlink" xlink:href="ZooKeys-351-049-g020.jpg" position="float" orientation="portrait" xlink:type="simple"/></fig></tp:treatment-sec><ref-list><ref id="B21"><mixed-citation xmlns:xlink="http://www.w3.org/1999/xlink" xlink:type="simple"><person-group><name name-style="western"><surname>Wiltshire</surname><given-names>EP</given-names></name></person-group> (<year>1961</year>) <article-title>A new genus, eight new species, seven new forms, and notes on the Lepidoptera of Saudi Arabia, Bahrain, and Iran (With four plates and three text-figures).</article-title><source>Journal of the Bombay Natural History Society</source><volume>58</volume>(<issue>3</issue>): <fpage>608</fpage>-<lpage>631</lpage>.</mixed-citation></ref></ref-list></tp:taxon-treatment>
