# Supplementary material for: Taxonomic and morphological survey of the Lygephila lusoria (Linnaeus, 1758) species-group with description of a new species (Lepidoptera, Erebidae, Toxocampinae)
Source: Zookeys. 2013 Nov 15;(351):49–81. doi: 10.3897/zookeys.351.5999 (PMC3837495; doi:10.3897/zookeys.351.5999)
Supplement: XML Treatment for Lygephila pallida [file zookeys.351.5999-treatment5.xml]

<!DOCTYPE tp:taxon-treatment
  PUBLIC "-//TaxonX//DTD Taxonomic Treatment Publishing DTD v0 20100105//EN" "tax-treatment-NSO.dtd">
<tp:taxon-treatment xmlns:tp="http://www.plazi.org/taxpub"><tp:treatment-meta><mixed-citation publication-type="journal"><person-group><name><surname>Pekarsky</surname><given-names>Oleg</given-names></name></person-group><article-title>Taxonomic and morphological survey of the <italic>Lygephila lusoria</italic> (Linnaeus, 1758) species-group with description of a new species (Lepidoptera, Erebidae, Toxocampinae)</article-title><source>Zookeys</source><day>15</day><month>11</month><year>2013</year><volume>2013</volume><issue>351</issue><fpage>49</fpage><lpage>81</lpage><pub-id pub-id-type="doi">10.3897/zookeys.351.5999</pub-id></mixed-citation></tp:treatment-meta><tp:nomenclature><tp:taxon-name>
                            <tp:taxon-name-part taxon-name-part-type="genus">Lygephila</tp:taxon-name-part>
                            <tp:taxon-name-part taxon-name-part-type="species">pallida</tp:taxon-name-part>
                            <object-id xmlns:xlink="http://www.w3.org/1999/xlink" xlink:type="simple">http://species-id.net/wiki/Lygephila_pallida</object-id>
                        </tp:taxon-name><tp:taxon-authority>(Bang-Haas, 1907)</tp:taxon-authority><xref ref-type="fig" rid="F3">Figs 17</xref><xref ref-type="fig" rid="F3">, 19</xref><xref ref-type="fig" rid="F3">, 20</xref></tp:nomenclature><tp:treatment-sec sec-type="Material examined"><title>Material examined.</title><p>1 ♂, Cotype label1: Cotype, pallida B.-H. ♂; label2: As. min. m. (Zeitun), revers - pallida B.-H. ♂, 5/08 vom Autor; label3: Zeitun; label4: 962; ex. coll. Püngeler, coll. MNHU Berlin, slide No: OP1933m; 1 ♂, Turkey, Prov. Kayseri, 5 km NW Ercios Dagh, 2000 m, 22.7.1986, leg. M. Fibiger, coll. G. Ronkay, slide No: OP1967m; 1 ♂, Turkey, Prov. Sivas, Ziyaret gecidi, 2100 m, <named-content xmlns:xlink="http://www.w3.org/1999/xlink" content-type="dwc:verbatimCoordinates" xlink:type="simple">36°45'E, 38°42'N</named-content>, 27–28.07.1993, leg. Gy. László, coll. O. Pekarsky, slide No: OP1961m; 1 ♀, Turkey, Prov. Sivas, Ziyaret gecidi, 1950–2050 m, <named-content xmlns:xlink="http://www.w3.org/1999/xlink" content-type="dwc:verbatimCoordinates" xlink:type="simple">36°45'E, 38°42'N</named-content>, 27.07.1988, leg. Gyulai, Hreblay, Ronkay &amp; Ronkay, coll. G. Ronkay, slide No: OP1966f; 1 ♀, Türkey, Prov. Sivas, 5 km E of Imranli, <named-content xmlns:xlink="http://www.w3.org/1999/xlink" content-type="dwc:verbatimCoordinates" xlink:type="simple">38°06'E, 39°53'N</named-content>, 11.VII.1989, leg. &amp; coll. P. Gyulai, slide No: OP2014f; 1 ♂, [Turkey] O Anatolien, Gürün, 4.VII.76, leg. Pinker, coll. NHMW, Vienna, slide No: OP2065m; 1 ♀, [Turkey] O Anatolien, Gürün, 4.VII.76, leg. Pinker, coll. NHMW, Vienna, slide No: OP2066f; 1 ♂, Turkey, Prov. Erzurum-Erzincan, 10 km W of Askale, 1700m, <named-content xmlns:xlink="http://www.w3.org/1999/xlink" content-type="dwc:verbatimCoordinates" xlink:type="simple">40°34'E, 39°50'N</named-content>, 08.08.1988, leg. Gyulai, Hreblay, Ronkay &amp; Ronkay, coll. G. Ronkay, slide No: OP2029m; 1 ♂, Turkey, Prov. Erzurum, 4 km W of Tahir, 2500 m, <named-content xmlns:xlink="http://www.w3.org/1999/xlink" content-type="dwc:verbatimCoordinates" xlink:type="simple">42°27'E, 39°51'5"N</named-content>, 22.07.1993, leg. Gy. László, coll. G. Ronkay, slide No: OP2030m; 1 ♂, Türkei, Palandoeken, 2500 m, 28 Juli 1980, leg. Dittrich Austria, coll. NHMW, Vienna, slide No: OP2069m; 1 ♀, Türkei, Palandoeken, 2500 m, 28 Juli 1980, leg. Dittrich Austria, coll. NHMW, slide No.: OP2070f; 1 ♀, Turkey, Prov. Agri, 7 km W of Aydintepe, 2200 m, <named-content xmlns:xlink="http://www.w3.org/1999/xlink" content-type="dwc:verbatimCoordinates" xlink:type="simple">42°30'E, 39°49'N</named-content>, 20–22.VII.1990, leg. Gy. László &amp; G. Ronkay, coll. G. Ronkay, slide No: OP1968f.</p></tp:treatment-sec><tp:treatment-sec sec-type="Diagnosis"><title>Diagnosis.</title><p>Distinguishable from similar species only by genitalia characters. It differ from <italic><tp:taxon-name>Lygephila subpicata</tp:taxon-name></italic> by shorter spine-like ampulla not reaching the valval edges and from <italic><tp:taxon-name>Lygephila minima</tp:taxon-name></italic> sp. n. by narrower valva, longer ampulla and absents of sclerotization on top of the 2<sup>nd</sup> medial diverticulum.</p><p><bold>Male genitalia</bold> (<xref ref-type="fig" rid="F5">Figs 31</xref>, <xref ref-type="fig" rid="F11">52</xref>–<xref ref-type="fig" rid="F13">59</xref>). Clasping apparatus somewhat asymmetrical (right valva narrower). Uncus stem narrow, short, dilated distally, with fine tip; scaphium membranous with weakly sclerotized plate on subscaphium; valva elongated, narrowed at base with rather acute apex; ampulla spine-like, slightly curved towards costa, finely pointed, does not reaching apex of valva. Aedeagus short, slightly curved medially, with heavily sclerotized convex field on carina and spinulose area on lamina. Vesica globular, everted forward and recurved laterally; medial part membranous; heavily <!--PageBreak-->sclerotized ridge on subbasal diverticulum with cornutus complex contacting carina at base; 1<sup>st</sup> medial diverticulum medium-sized, wide at base; 2<sup>nd</sup> medial diverticulum very large, conical, with sclerotized area on the top; 1<sup>st</sup> terminal diverticulum two cham<!--PageBreak-->bered, one of them elongated tapering, another globular; 2<sup>nd</sup> terminal diverticulum tapered; 3<sup>rd</sup> terminal diverticulum elongated with very wide base and curved tapered part; opening point of terminal tube located at base of medial part of vesica near carina, <!--PageBreak-->terminal tube membranous with narrow sclerotized crest at base and weak scobination near gonopore (starting point of ductus ejaculatorius). <bold>Female genitalia</bold> (<xref ref-type="fig" rid="F20">Fig. 83</xref>). There were no females with type labels or from the same collecting place as the cotype in the MNHU collection. Taking into consideration that the exemplar from Palandöken, Turkey is the most similar in male genitalia structure to the cotype specimen (the two slides are almost fully agree with each other) one can conclude that the female specimen from the same site would represent the female sex of <italic><tp:taxon-name>Lygephila pallida</tp:taxon-name></italic>. Ovipositor short, papillae anales small, hairy with long setae on apical edges. Apophyses anteriores slender with fine tip, apophyses posteriores thin, somewhat longer than apophyses anteriores. Antrum U-shaped, asymmetrical, ostium bursae broad, posterior margin deeply concave with large prolongation of posterior end on one side; ductus bursae small, practically absent. Appendix bursae small. Corpus bursae membranous, ovoid.</p></tp:treatment-sec><tp:treatment-sec sec-type="Distribution"><title>Distribution.</title><p>Central and eastern Turkey.</p><fig id="F3" position="float" orientation="portrait"><label>Figures 17–24.</label><caption><p>Adults. <bold>17, 19, 20</bold> <italic><tp:taxon-name>Lygephila pallida</tp:taxon-name></italic> <bold>17</bold> Cotype, male, Turkey, Zeitun, slide No. OP1933m <bold>18</bold> <italic><tp:taxon-name>Lygephila fereidun</tp:taxon-name></italic> holotype, male, Iran, Elburz (photo G. Ronkay) <bold>19</bold> male, Turkey, Prov. Sivas, slide No. OP1961m <bold>20</bold> female, Turkey, Prov. Sivas, slide No. OP2014f <bold>21–24</bold> <italic><tp:taxon-name>Lygephila minima</tp:taxon-name></italic> sp. n. <bold>21</bold> holotype, South Russia, Stavropol krai, slide No. 0329Matov (photo A. Matov) <bold>22</bold> paratype, male, South Russia, Stavropol krai, slide No. OP1607m <bold>23, 24</bold> paratypes, males, South Russia, Stavropol krai (photo A. Matov).</p></caption><graphic xmlns:xlink="http://www.w3.org/1999/xlink" xlink:href="ZooKeys-351-049-g003.jpg" position="float" orientation="portrait" xlink:type="simple"/></fig><fig id="F4" position="float" orientation="portrait"><label>Figures 25–30.</label><caption><p>Clasping apparatus <bold>25</bold> <italic><tp:taxon-name>Lygephila lusoria lusoria</tp:taxon-name></italic> Hungary, slide No. OP1953m <bold>26</bold> <italic><tp:taxon-name>Lygephila lusoria glycyrrhizae</tp:taxon-name></italic> Spain, slide No. OP1977m <bold>27</bold> <italic><tp:taxon-name>Lygephila amasina</tp:taxon-name></italic> Turkey, slide No. OP1959m <bold>28</bold> <italic><tp:taxon-name>Lygephila fereudun</tp:taxon-name></italic> Type, Iran, Elburz, after <xref ref-type="bibr" rid="B21">Wiltshire (1961)</xref> <bold>29</bold> <italic><tp:taxon-name>Lygephila alaica</tp:taxon-name></italic> Tajikistan, Gissar Mts, slide No. OP1819m <bold>30</bold> <italic><tp:taxon-name>Lygephila colorata</tp:taxon-name></italic> paratype, Pakistan, slide No. OP1969m.</p></caption><graphic xmlns:xlink="http://www.w3.org/1999/xlink" xlink:href="ZooKeys-351-049-g004.jpg" position="float" orientation="portrait" xlink:type="simple"/></fig><fig id="F5" position="float" orientation="portrait"><label>Figures 31–38.</label><caption><p>Clasping apparatus <bold>31</bold> <italic><tp:taxon-name>Lygephila pallida</tp:taxon-name></italic> Cotype, Turkey, Zeitun, slide No. OP1933m <bold>32</bold> <italic><tp:taxon-name>Lygephila subpicata</tp:taxon-name></italic> Iran, Prov. Fars, slide No. OP2002m <bold>33, 34</bold> <italic><tp:taxon-name>Lygephila moellendorffi</tp:taxon-name></italic> paralectrotype, N Korea, slide No. VK210394-10 ZIN (photo V. Kononenko) <bold>35, 37</bold> <italic><tp:taxon-name>Lygephila minima</tp:taxon-name></italic> sp. n. holotype, South Russia, Stavropol krai, slide No. 0329Matov (photo A. Matov) <bold>36, 38</bold> paratype, male, South Russia, Stavropol krai, slide No. OP1607m.</p></caption><graphic xmlns:xlink="http://www.w3.org/1999/xlink" xlink:href="ZooKeys-351-049-g005.jpg" position="float" orientation="portrait" xlink:type="simple"/></fig></tp:treatment-sec><tp:treatment-sec><!--Section generated to contain objects referenced in tp:taxon-treatment.--><fig id="F11" position="float" orientation="portrait"><label>Figures 52–54.</label><caption><p>Vesica structure of <italic><tp:taxon-name>Lygephila pallida</tp:taxon-name></italic> Cotype, Turkey, Zeitun, slide No. OP1933m <bold>52</bold> dorsal view <bold>53</bold> ventral view <bold>54</bold> subdorsal view.</p></caption><graphic xmlns:xlink="http://www.w3.org/1999/xlink" xlink:href="ZooKeys-351-049-g011.jpg" position="float" orientation="portrait" xlink:type="simple"/></fig><fig id="F13" position="float" orientation="portrait"><label>Figures 58, 59.</label><caption><p>Vesica structure of <italic><tp:taxon-name>Lygephila pallida</tp:taxon-name></italic> Cotype, Turkey, Zeitun, slide No. OP1933m <bold>58</bold> lateral view <bold>59</bold> lateral view opposite side.</p></caption><graphic xmlns:xlink="http://www.w3.org/1999/xlink" xlink:href="ZooKeys-351-049-g013.jpg" position="float" orientation="portrait" xlink:type="simple"/></fig><fig id="F20" position="float" orientation="portrait"><label>Figures 76–85.</label><caption><p>Female genitalia. 76, <bold>77</bold> <italic><tp:taxon-name>Lygephila lusoria lusoria</tp:taxon-name></italic> <bold>76</bold> Hungary, slide No. OP1954f <bold>77</bold> Ukraine, Crimea, slide No. OP2053f <bold>78–80</bold> <italic><tp:taxon-name>Lygephila lusoria glycyrrhizae</tp:taxon-name></italic> <bold>78</bold> Spain, slide No. OP1978f <bold>79</bold> Spain, slide OP2137f <bold>80</bold> Spain, slide No. OP2265f <bold>81</bold> <italic><tp:taxon-name>Lygephila amasina</tp:taxon-name></italic> Lebanon, slide No. OP1960f <bold>82</bold> <italic><tp:taxon-name>Lygephila colorata</tp:taxon-name></italic> paratype, Pakistan, slide No. OP1970f <bold>83</bold> <italic><tp:taxon-name>Lygephila pallida</tp:taxon-name></italic> Turkey, Palandoeken, slide No. OP2070f <bold>84</bold> <italic><tp:taxon-name>Lygephila subpicata</tp:taxon-name></italic> paratype, Iran, Semnan, slide No. OP2060f <bold>85</bold> <italic><tp:taxon-name>Lygephila alaica</tp:taxon-name></italic> Tajikistan, Gissar Mts, slide No. OP1568f.</p></caption><graphic xmlns:xlink="http://www.w3.org/1999/xlink" xlink:href="ZooKeys-351-049-g020.jpg" position="float" orientation="portrait" xlink:type="simple"/></fig></tp:treatment-sec><ref-list><ref id="B21"><mixed-citation xmlns:xlink="http://www.w3.org/1999/xlink" xlink:type="simple"><person-group><name name-style="western"><surname>Wiltshire</surname><given-names>EP</given-names></name></person-group> (<year>1961</year>) <article-title>A new genus, eight new species, seven new forms, and notes on the Lepidoptera of Saudi Arabia, Bahrain, and Iran (With four plates and three text-figures).</article-title><source>Journal of the Bombay Natural History Society</source><volume>58</volume>(<issue>3</issue>): <fpage>608</fpage>-<lpage>631</lpage>.</mixed-citation></ref></ref-list></tp:taxon-treatment>
