# Supplementary material for: Taxonomic and morphological survey of the Lygephila lusoria (Linnaeus, 1758) species-group with description of a new species (Lepidoptera, Erebidae, Toxocampinae)
Source: Zookeys. 2013 Nov 15;(351):49–81. doi: 10.3897/zookeys.351.5999 (PMC3837495; doi:10.3897/zookeys.351.5999)
Supplement: XML Treatment for Lygephila fereidun [file zookeys.351.5999-treatment6.xml]

<!DOCTYPE tp:taxon-treatment
  PUBLIC "-//TaxonX//DTD Taxonomic Treatment Publishing DTD v0 20100105//EN" "tax-treatment-NSO.dtd">
<tp:taxon-treatment xmlns:tp="http://www.plazi.org/taxpub"><tp:treatment-meta><mixed-citation publication-type="journal"><person-group><name><surname>Pekarsky</surname><given-names>Oleg</given-names></name></person-group><article-title>Taxonomic and morphological survey of the <italic>Lygephila lusoria</italic> (Linnaeus, 1758) species-group with description of a new species (Lepidoptera, Erebidae, Toxocampinae)</article-title><source>Zookeys</source><day>15</day><month>11</month><year>2013</year><volume>2013</volume><issue>351</issue><fpage>49</fpage><lpage>81</lpage><pub-id pub-id-type="doi">10.3897/zookeys.351.5999</pub-id></mixed-citation></tp:treatment-meta><tp:nomenclature><tp:taxon-name>
                            <tp:taxon-name-part taxon-name-part-type="genus">Lygephila</tp:taxon-name-part>
                            <tp:taxon-name-part taxon-name-part-type="species">fereidun</tp:taxon-name-part>
                            <object-id xmlns:xlink="http://www.w3.org/1999/xlink" xlink:type="simple">http://species-id.net/wiki/Lygephila_fereidun</object-id>
                        </tp:taxon-name><tp:taxon-authority>Wiltshire, 1961</tp:taxon-authority><xref ref-type="fig" rid="F3">Fig. 18</xref></tp:nomenclature><tp:treatment-sec sec-type="Taxonomy"><title>Taxonomy.</title><p>This taxon, described from the Elburz Mountains, Northern Iran, is known only from the holotype (coll. BMNH). In the original description the color was characterized as pale straw and the wing pattern close to the Spanish species <italic>glycyrrhizae</italic>. The diagnostic comparison was made with <italic><tp:taxon-name>Lygephila craccae</tp:taxon-name></italic> ([Denis &amp; Schiffermüller], 1775) and <italic><tp:taxon-name>Lygephila lusoria</tp:taxon-name></italic> only, whereas a comparison with another similar species, <italic><tp:taxon-name>Lygephila pallida</tp:taxon-name></italic>,was neglected. The original description contains the following text about the clasping apparatus structure (<xref ref-type="fig" rid="F4">Fig. 28</xref>): “The harpe [ampulla], longer than that of <italic>craccae</italic>, is nevertheless shorter than that of <italic>lusoria.</italic>” Comparative analysis of the ampullar length (shorter than that of <italic>lusoria</italic>) given by Wiltshire, makes it possible to conclude that the <italic><tp:taxon-name>Lygephila fereidun</tp:taxon-name></italic> is different from the <italic><tp:taxon-name>Lygephila amasina</tp:taxon-name></italic> and <italic><tp:taxon-name>Lygephila subpicata</tp:taxon-name></italic>, because they have longer ampullae that reach the costal margin of the valva. So, by this feature <italic><tp:taxon-name>Lygephila fereidun</tp:taxon-name></italic> could be compared only with <italic><tp:taxon-name>Lygephila pallida</tp:taxon-name></italic>,the ampulla of which is rather shorter than that of <italic><tp:taxon-name>Lygephila lusoria</tp:taxon-name></italic> and other members of its species group. Vesica structure in the original description is characterized as follows: “The vesica contains similar elements to those of <italic>lusoria</italic> but the proximal scobinated field is shorter and the five or six teeth on the distal chitinous lump are larger and more like cornuti than in <italic>lusoria</italic>.” However, the only sclerotized cornutus formation illustrated in the original drawing looks similar to that of <italic><tp:taxon-name>Lygephila subpicata</tp:taxon-name></italic>, but <italic><tp:taxon-name>Lygephila subpicata</tp:taxon-name></italic> has two heavily-sclerotized crown-like cornuti on the top of subbasal and 2<sup>nd</sup> medial diverticula.</p><p>The above-mentioned contradictions in the original description thereby make it impossible to clarify the taxonomical situation of this taxon without a study of the genitalia of the holotype, the preparation of which is opaque and requires specific recovery treatment. Based on the currently known characters <italic><tp:taxon-name>Lygephila fereidun</tp:taxon-name></italic> is most likely an aberrant specimenof <italic><tp:taxon-name>Lygephila pallida</tp:taxon-name></italic>.</p></tp:treatment-sec><tp:treatment-sec sec-type="Distribution"><title>Distribution.</title><p>Northern Iran.</p><!--PageBreak--><!--PageBreak--></tp:treatment-sec><tp:treatment-sec><!--Section generated to contain objects referenced in tp:taxon-treatment.--><fig id="F3" position="float" orientation="portrait"><label>Figures 17–24.</label><caption><p>Adults. <bold>17, 19, 20</bold> <italic><tp:taxon-name>Lygephila pallida</tp:taxon-name></italic> <bold>17</bold> Cotype, male, Turkey, Zeitun, slide No. OP1933m <bold>18</bold> <italic><tp:taxon-name>Lygephila fereidun</tp:taxon-name></italic> holotype, male, Iran, Elburz (photo G. Ronkay) <bold>19</bold> male, Turkey, Prov. Sivas, slide No. OP1961m <bold>20</bold> female, Turkey, Prov. Sivas, slide No. OP2014f <bold>21–24</bold> <italic><tp:taxon-name>Lygephila minima</tp:taxon-name></italic> sp. n. <bold>21</bold> holotype, South Russia, Stavropol krai, slide No. 0329Matov (photo A. Matov) <bold>22</bold> paratype, male, South Russia, Stavropol krai, slide No. OP1607m <bold>23, 24</bold> paratypes, males, South Russia, Stavropol krai (photo A. Matov).</p></caption><graphic xmlns:xlink="http://www.w3.org/1999/xlink" xlink:href="ZooKeys-351-049-g003.jpg" position="float" orientation="portrait" xlink:type="simple"/></fig><fig id="F4" position="float" orientation="portrait"><label>Figures 25–30.</label><caption><p>Clasping apparatus <bold>25</bold> <italic><tp:taxon-name>Lygephila lusoria lusoria</tp:taxon-name></italic> Hungary, slide No. OP1953m <bold>26</bold> <italic><tp:taxon-name>Lygephila lusoria glycyrrhizae</tp:taxon-name></italic> Spain, slide No. OP1977m <bold>27</bold> <italic><tp:taxon-name>Lygephila amasina</tp:taxon-name></italic> Turkey, slide No. OP1959m <bold>28</bold> <italic><tp:taxon-name>Lygephila fereudun</tp:taxon-name></italic> Type, Iran, Elburz, after <xref ref-type="bibr" rid="B21">Wiltshire (1961)</xref> <bold>29</bold> <italic><tp:taxon-name>Lygephila alaica</tp:taxon-name></italic> Tajikistan, Gissar Mts, slide No. OP1819m <bold>30</bold> <italic><tp:taxon-name>Lygephila colorata</tp:taxon-name></italic> paratype, Pakistan, slide No. OP1969m.</p></caption><graphic xmlns:xlink="http://www.w3.org/1999/xlink" xlink:href="ZooKeys-351-049-g004.jpg" position="float" orientation="portrait" xlink:type="simple"/></fig></tp:treatment-sec><ref-list><ref id="B21"><mixed-citation xmlns:xlink="http://www.w3.org/1999/xlink" xlink:type="simple"><person-group><name name-style="western"><surname>Wiltshire</surname><given-names>EP</given-names></name></person-group> (<year>1961</year>) <article-title>A new genus, eight new species, seven new forms, and notes on the Lepidoptera of Saudi Arabia, Bahrain, and Iran (With four plates and three text-figures).</article-title><source>Journal of the Bombay Natural History Society</source><volume>58</volume>(<issue>3</issue>): <fpage>608</fpage>-<lpage>631</lpage>.</mixed-citation></ref></ref-list></tp:taxon-treatment>
