# Supplementary material for: Taxonomic and morphological survey of the Lygephila lusoria (Linnaeus, 1758) species-group with description of a new species (Lepidoptera, Erebidae, Toxocampinae)
Source: Zookeys. 2013 Nov 15;(351):49–81. doi: 10.3897/zookeys.351.5999 (PMC3837495; doi:10.3897/zookeys.351.5999)
Supplement: XML Treatment for Lygephila minima [file zookeys.351.5999-treatment7.xml]

<!DOCTYPE tp:taxon-treatment
  PUBLIC "-//TaxonX//DTD Taxonomic Treatment Publishing DTD v0 20100105//EN" "tax-treatment-NSO.dtd">
<tp:taxon-treatment xmlns:tp="http://www.plazi.org/taxpub"><tp:treatment-meta><mixed-citation publication-type="journal"><person-group><name><surname>Pekarsky</surname><given-names>Oleg</given-names></name></person-group><article-title>Taxonomic and morphological survey of the <italic>Lygephila lusoria</italic> (Linnaeus, 1758) species-group with description of a new species (Lepidoptera, Erebidae, Toxocampinae)</article-title><source>Zookeys</source><day>15</day><month>11</month><year>2013</year><volume>2013</volume><issue>351</issue><fpage>49</fpage><lpage>81</lpage><pub-id pub-id-type="doi">10.3897/zookeys.351.5999</pub-id></mixed-citation></tp:treatment-meta><tp:nomenclature><tp:taxon-name>
                            <tp:taxon-name-part taxon-name-part-type="genus">Lygephila</tp:taxon-name-part>
                            <tp:taxon-name-part taxon-name-part-type="species">minima</tp:taxon-name-part>
                            <object-id xmlns:xlink="http://www.w3.org/1999/xlink" content-type="zoobank" xlink:type="simple">http://zoobank.org/ED5224B3-3A40-4A84-8EFA-F4F498213211</object-id>
                            <object-id xmlns:xlink="http://www.w3.org/1999/xlink" xlink:type="simple">http://species-id.net/wiki/Lygephila_minima</object-id>
                        </tp:taxon-name><tp:taxon-status xmlns:xlink="http://www.w3.org/1999/xlink" xlink:type="simple">sp. n.</tp:taxon-status><xref ref-type="fig" rid="F3">Figs 21–24</xref></tp:nomenclature><tp:treatment-sec sec-type="Type material"><title>Type material.</title><p><bold>Holotype:</bold> Male (<xref ref-type="fig" rid="F3">Fig. 21</xref>), [Russia], Stavropolskiy krai, NW suburbs of station Podkumok, 26.06.2008, leg. E. Tsvetkov, slide No.: 0329Matov (coll. ZISP)</p><p><bold>Paratypes.</bold> Males. 1 <!--PageBreak-->♂, [Russia], Stavropolskiy krai, suburbs of Pyatigorsk, station Podkumok, 20.07.2007, leg. E. Tsvetkov; slide No.: OP1607m (coll. O. Pekarsky). 2 ♂♂, [Russia], Stavropolskiy krai, suburbs of station Podkumok, <named-content xmlns:xlink="http://www.w3.org/1999/xlink" content-type="dwc:verbatimCoordinates" xlink:type="simple">43°57'43''N, 42°46'18''E</named-content>, leg. E. Tsvetkov, 20.07.2007; 1 ♂, [Russia], Stavropolskiy krai, suburbs of Piatigorsk, station Podkumok, 18.07.2007, leg. E. Tsvetkov; 1 ♂, Armenia, Daralagez, 12.VIII.[19]63, slide No.: 0341Matov  (coll. ZISP).</p></tp:treatment-sec><tp:treatment-sec sec-type="Etymology"><title>Etymology.</title><p>The name “<italic>minima</italic>” refers to the small size of the moth in contrast to the largest representative of the genus, <italic><tp:taxon-name>Lygephila maxima</tp:taxon-name></italic> (Bremer, 1861).</p></tp:treatment-sec><tp:treatment-sec sec-type="Diagnosis"><title>Diagnosis.</title><p>The new speciesresembles <italic><tp:taxon-name>Lygephila pallida</tp:taxon-name></italic> by its small size and pale brown ground color of the forewing. <italic><tp:taxon-name>Lygephila minima</tp:taxon-name></italic> differs from the related species by its better developed noctuid pattern, more rounded wings and pale grey-brown ground color of the forewings. Apical dilatation of uncus wide, valva wide with rounded apex, ampullar tip not sharp, 1<sup>st</sup> medial diverticulum reniform; 2<sup>nd</sup> medial diverticulum hemispherical, membranous, without sclerotized areas, whereas <italic><tp:taxon-name>Lygephila pallida</tp:taxon-name></italic> has narrower dilatation at the top of the uncus, longer, narrower valva with acute apex, fine tipped ampulla, 1<sup>st</sup> medial diverticulum very wide at base, swelling-like; 2<sup>nd</sup> medial diverticulum large, tubular, with sclerotized area on the top.</p></tp:treatment-sec><tp:treatment-sec sec-type="Description"><title>Description.</title><p>Male (<xref ref-type="fig" rid="F3">Figs 21–24</xref>). Wingspan 33 mm, length of forewing 17 mm. Head and collar coffee brown. Palpi short, relatively narrow, beige; antenna filiform. Thorax and abdomen beige. Forewing beige with silver shining, irrorated with a few blackish-brown scales; forewing short, wide; costa straight; outer margin rounded; wing pattern indistinct: basal, subbasal and antemedial lines hardly recognisable; medial line represented by large costal patch and some darker spots medially; postmedial line indistinct; subterminal line curved, composed by blackish-brown scales; terminal line marked by large triangular patches; cilia long, uniformly light brown; orbicular stigma dot-like, as coffee-brown colored as V-shaped reniform; claviform stigma indistinct. Hindwing beige brown, discal spot narrow. Female unknown.</p><p><bold>Male genitalia</bold> (<xref ref-type="fig" rid="F5">Figs 35–38</xref>, <xref ref-type="fig" rid="F14">60</xref>–<xref ref-type="fig" rid="F16">67</xref>). Uncus stem short, broadly dilated distally with fine tip; valva short, wide, rounded apically with rather parallel margins in distal two-thirds, slightly narrower at base; ampulla spine-like with long base and pointed tip which does not reaching margin of valva. Aedeagus short, curved medially, with heavily sclerotized field on carina and spinulose area on lamina. Vesica globular, everted forward and recurved laterally; medial part membranous; basal cornutus ridge interrupted without sclerotized base, subbasal diverticulum medium sized; 1<sup>st</sup> medial diverticulum large, reniform; 2<sup>nd</sup> medial diverticulum hemispherical; 3<sup>rd</sup> medial diverticulum tapered, 1<sup>st</sup> distal diverticulum large, subconical, 2<sup>nd</sup> distal diverticulum with wide base and crooked tip; opening point of terminal tube located at base of medial part of vesica, terminal tube membranous with sclerotized ribbon at base and weak scobination at end near gonopore.</p></tp:treatment-sec><tp:treatment-sec sec-type="Distribution"><title>Distribution.</title><p>The species is known from south Russia, Stavropol region and Armenia.</p></tp:treatment-sec><tp:treatment-sec><!--Section generated to contain objects referenced in tp:taxon-treatment.--><fig id="F3" position="float" orientation="portrait"><label>Figures 17–24.</label><caption><p>Adults. <bold>17, 19, 20</bold> <italic><tp:taxon-name>Lygephila pallida</tp:taxon-name></italic> <bold>17</bold> Cotype, male, Turkey, Zeitun, slide No. OP1933m <bold>18</bold> <italic><tp:taxon-name>Lygephila fereidun</tp:taxon-name></italic> holotype, male, Iran, Elburz (photo G. Ronkay) <bold>19</bold> male, Turkey, Prov. Sivas, slide No. OP1961m <bold>20</bold> female, Turkey, Prov. Sivas, slide No. OP2014f <bold>21–24</bold> <italic><tp:taxon-name>Lygephila minima</tp:taxon-name></italic> sp. n. <bold>21</bold> holotype, South Russia, Stavropol krai, slide No. 0329Matov (photo A. Matov) <bold>22</bold> paratype, male, South Russia, Stavropol krai, slide No. OP1607m <bold>23, 24</bold> paratypes, males, South Russia, Stavropol krai (photo A. Matov).</p></caption><graphic xmlns:xlink="http://www.w3.org/1999/xlink" xlink:href="ZooKeys-351-049-g003.jpg" position="float" orientation="portrait" xlink:type="simple"/></fig><fig id="F5" position="float" orientation="portrait"><label>Figures 31–38.</label><caption><p>Clasping apparatus <bold>31</bold> <italic><tp:taxon-name>Lygephila pallida</tp:taxon-name></italic> Cotype, Turkey, Zeitun, slide No. OP1933m <bold>32</bold> <italic><tp:taxon-name>Lygephila subpicata</tp:taxon-name></italic> Iran, Prov. Fars, slide No. OP2002m <bold>33, 34</bold> <italic><tp:taxon-name>Lygephila moellendorffi</tp:taxon-name></italic> paralectrotype, N Korea, slide No. VK210394-10 ZIN (photo V. Kononenko) <bold>35, 37</bold> <italic><tp:taxon-name>Lygephila minima</tp:taxon-name></italic> sp. n. holotype, South Russia, Stavropol krai, slide No. 0329Matov (photo A. Matov) <bold>36, 38</bold> paratype, male, South Russia, Stavropol krai, slide No. OP1607m.</p></caption><graphic xmlns:xlink="http://www.w3.org/1999/xlink" xlink:href="ZooKeys-351-049-g005.jpg" position="float" orientation="portrait" xlink:type="simple"/></fig><fig id="F14" position="float" orientation="portrait"><label>Figures 60–62.</label><caption><p>Vesica structure of <italic><tp:taxon-name>Lygephila minima</tp:taxon-name></italic> sp. n. paratype, South Russia, Stavropol krai, slide No. OP1607m <bold>60</bold> dorsal view <bold>61</bold> ventral view <bold>62</bold> subdorsal view.</p></caption><graphic xmlns:xlink="http://www.w3.org/1999/xlink" xlink:href="ZooKeys-351-049-g014.jpg" position="float" orientation="portrait" xlink:type="simple"/></fig><fig id="F16" position="float" orientation="portrait"><label>Figures 66, 67.</label><caption><p>Vesica structure of <italic><tp:taxon-name>Lygephila minima</tp:taxon-name></italic> sp. n. paratype, South Russia, Stavropol krai, slide No. OP1607m <bold>66</bold> lateral view <bold>67</bold> lateral view opposite side.</p></caption><graphic xmlns:xlink="http://www.w3.org/1999/xlink" xlink:href="ZooKeys-351-049-g016.jpg" position="float" orientation="portrait" xlink:type="simple"/></fig></tp:treatment-sec></tp:taxon-treatment>
