# Supplementary material for: Taxonomic and morphological survey of the Lygephila lusoria (Linnaeus, 1758) species-group with description of a new species (Lepidoptera, Erebidae, Toxocampinae)
Source: Zookeys. 2013 Nov 15;(351):49–81. doi: 10.3897/zookeys.351.5999 (PMC3837495; doi:10.3897/zookeys.351.5999)
Supplement: XML Treatment for Lygephila subpicata [file zookeys.351.5999-treatment8.xml]

<!DOCTYPE tp:taxon-treatment
  PUBLIC "-//TaxonX//DTD Taxonomic Treatment Publishing DTD v0 20100105//EN" "tax-treatment-NSO.dtd">
<tp:taxon-treatment xmlns:tp="http://www.plazi.org/taxpub"><tp:treatment-meta><mixed-citation publication-type="journal"><person-group><name><surname>Pekarsky</surname><given-names>Oleg</given-names></name></person-group><article-title>Taxonomic and morphological survey of the <italic>Lygephila lusoria</italic> (Linnaeus, 1758) species-group with description of a new species (Lepidoptera, Erebidae, Toxocampinae)</article-title><source>Zookeys</source><day>15</day><month>11</month><year>2013</year><volume>2013</volume><issue>351</issue><fpage>49</fpage><lpage>81</lpage><pub-id pub-id-type="doi">10.3897/zookeys.351.5999</pub-id></mixed-citation></tp:treatment-meta><tp:nomenclature><tp:taxon-name>
                            <tp:taxon-name-part taxon-name-part-type="genus">Lygephila</tp:taxon-name-part>
                            <tp:taxon-name-part taxon-name-part-type="species">subpicata</tp:taxon-name-part>
                        </tp:taxon-name><tp:taxon-authority>(Wiltshire, 1971)</tp:taxon-authority><tp:taxon-status xmlns:xlink="http://www.w3.org/1999/xlink" xlink:type="simple">stat. n.</tp:taxon-status><xref ref-type="fig" rid="F2">Figs 15</xref><xref ref-type="fig" rid="F2">, 16</xref></tp:nomenclature><tp:treatment-sec sec-type="Material examined"><title>Material examined.</title><p>1 <!--PageBreak-->♂, 1 ♀ Paratypes, N-Iran, Berge östl. Semnan, 18.VI.1963, leg. Kasy &amp; Vartian, coll. NHMW, slide Nos: OP2059m, OP2060f; 1 ♂, 1 ♀ S-Iran, 100 km südl. Abadeh, nördl Didegan, 2000 m, 9.6.1969, leg. Vartian, coll. NHMW, slide Nos: OP2061m, OP2062f; 2 ♂♂ Iran, Prov. Fars, Zagros Mts, Ardakan, 2500–3000 m, 18.VI.2010, leg. B. Benedek &amp; T. Hácz, coll. P. Gyulai, slide Nos: OP2002m, OP2003m.</p></tp:treatment-sec><tp:treatment-sec sec-type="Diagnosis"><title>Diagnosis.</title><p><italic><tp:taxon-name>Lygephila subpicata</tp:taxon-name></italic> differs from its sister species, <italic><tp:taxon-name>Lygephila pallida</tp:taxon-name></italic> in the length and shape of the ampulla, and in vesica and aedeagus structure. <italic><tp:taxon-name>Lygephila subpicata</tp:taxon-name></italic> has a much longer, curved ampulla, which reaches apex of valva and costal margin; subbasal diverticulum large with crown-like cornutus on top, tapering part of 1<sup>st</sup> terminal diverticulum small, short and narrow, 2<sup>nd</sup> medial diverticulum with crown-like cornutus on top, carinal extension practically absent. In comparison, <italic><tp:taxon-name>Lygephila pallida</tp:taxon-name></italic> has shorter, less curved, finely pointed ampulla that does not reach apex of valva, a small, oblate subbasal diverticulum with a long, heavily-sclerotized, ridge-like cornutus complex that is a continuation of the carina.</p><p><bold>Male genitalia</bold> (<xref ref-type="fig" rid="F5">Figs 32</xref>, <xref ref-type="fig" rid="F17">68</xref>–<xref ref-type="fig" rid="F18">73</xref>). Clasping apparatus somewhat asymmetrical. Uncus stem narrow, short, dilated distally, with fine tip; scaphium membranous with weakly-sclerotized plate on subscaphium; valva elongated, narrowed at base, with acute apex; ampulla long, spine-like, curved towards costa, finely pointed, reaching apex of valva and costal margin. Aedeagus short, straight, with heavily sclerotized convex field on carina. Vesica globular, everted forward and recurved laterally; medial part membranous; subbasal diverticulum with small, heavily-sclerotized crown-like cornutus on top; 1<sup>st</sup> medial diverticulum elliptical; 2<sup>nd</sup> medial diverticulum large with crown-like cornutus on the top; <sup>1st</sup> terminal diverticulum two-chambered, scobinated, one of them elongated-tapering, another globular; 2<sup>nd</sup> terminal diverticulum tapered; opening point of terminal tube located at base of medial part of vesica near carina, terminal tube membranous with narrow sclerotized crest at base and weak scobination near gonopore (starting point of ductus ejaculatorius). <bold>Female genitalia</bold> (<xref ref-type="fig" rid="F20">Fig. 84</xref>). Ovipositor short, papillae anales small, hairy with long setae on apical edges. Apophyses anteriores slender with fine tip, apophyses posteriores thin, somewhat longer than apophyses anteriores. Antrum triangular, very narrow anteriorly, wide posteriorly, with straight lateral margins, ductus bursae absent. Corpus bursae membranous, ovoid.</p></tp:treatment-sec><tp:treatment-sec sec-type="Distribution"><title>Distribution.</title><p>North and western Iran.</p></tp:treatment-sec><tp:treatment-sec><!--Section generated to contain objects referenced in tp:taxon-treatment.--><fig id="F2" position="float" orientation="portrait"><label>Figures 9–16.</label><caption><p>Adults. <bold>9, 10</bold> <italic><tp:taxon-name>Lygephila amasina</tp:taxon-name></italic> <bold>9</bold> male, Turkey, slide No. OP1959m <bold>10</bold> female, Lebanon, slide No. OP1960f <bold>11, 12</bold> <italic><tp:taxon-name>Lygephila colorata</tp:taxon-name></italic> <bold>11</bold> paratype, male, Pakistan, slide No. OP1969m <bold>12</bold> paratype, female, Pakistan, slide No. OP1970f <bold>13, 14</bold> <italic><tp:taxon-name>Lygephila alaica</tp:taxon-name></italic> <bold>13</bold> male, Tajikistan, slide No. OP1819m <bold>14</bold> female, Uzbekistan, slide No. OP1792f <bold>15, 16</bold> <italic><tp:taxon-name>Lygephila subpicata</tp:taxon-name></italic> <bold>15</bold> male, Iran, Zagros Mts, slide No. OP2002m <bold>16</bold> paratype, female, Iran, Semnan slide No. OP2060f.</p></caption><graphic xmlns:xlink="http://www.w3.org/1999/xlink" xlink:href="ZooKeys-351-049-g002.jpg" position="float" orientation="portrait" xlink:type="simple"/></fig><fig id="F5" position="float" orientation="portrait"><label>Figures 31–38.</label><caption><p>Clasping apparatus <bold>31</bold> <italic><tp:taxon-name>Lygephila pallida</tp:taxon-name></italic> Cotype, Turkey, Zeitun, slide No. OP1933m <bold>32</bold> <italic><tp:taxon-name>Lygephila subpicata</tp:taxon-name></italic> Iran, Prov. Fars, slide No. OP2002m <bold>33, 34</bold> <italic><tp:taxon-name>Lygephila moellendorffi</tp:taxon-name></italic> paralectrotype, N Korea, slide No. VK210394-10 ZIN (photo V. Kononenko) <bold>35, 37</bold> <italic><tp:taxon-name>Lygephila minima</tp:taxon-name></italic> sp. n. holotype, South Russia, Stavropol krai, slide No. 0329Matov (photo A. Matov) <bold>36, 38</bold> paratype, male, South Russia, Stavropol krai, slide No. OP1607m.</p></caption><graphic xmlns:xlink="http://www.w3.org/1999/xlink" xlink:href="ZooKeys-351-049-g005.jpg" position="float" orientation="portrait" xlink:type="simple"/></fig><fig id="F17" position="float" orientation="portrait"><label>Figures 68–70.</label><caption><p>Vesica structure of <italic><tp:taxon-name>Lygephila subpicata</tp:taxon-name></italic> Iran, Prov. Fars, slide No. OP2002m <bold>68</bold> dorsal view <bold>69</bold> ventral view <bold>70</bold> sublateral view.</p></caption><graphic xmlns:xlink="http://www.w3.org/1999/xlink" xlink:href="ZooKeys-351-049-g017.jpg" position="float" orientation="portrait" xlink:type="simple"/></fig><fig id="F18" position="float" orientation="portrait"><label>Figures 71–73.</label><caption><p>Vesica structure of <italic><tp:taxon-name>Lygephila subpicata</tp:taxon-name></italic> Iran, Prov. Fars, slide No. OP2002m <bold>71</bold> sublateral view opposite side <bold>72</bold> lateral view <bold>73</bold> lateral view opposite side.</p></caption><graphic xmlns:xlink="http://www.w3.org/1999/xlink" xlink:href="ZooKeys-351-049-g018.jpg" position="float" orientation="portrait" xlink:type="simple"/></fig><fig id="F20" position="float" orientation="portrait"><label>Figures 76–85.</label><caption><p>Female genitalia. 76, <bold>77</bold> <italic><tp:taxon-name>Lygephila lusoria lusoria</tp:taxon-name></italic> <bold>76</bold> Hungary, slide No. OP1954f <bold>77</bold> Ukraine, Crimea, slide No. OP2053f <bold>78–80</bold> <italic><tp:taxon-name>Lygephila lusoria glycyrrhizae</tp:taxon-name></italic> <bold>78</bold> Spain, slide No. OP1978f <bold>79</bold> Spain, slide OP2137f <bold>80</bold> Spain, slide No. OP2265f <bold>81</bold> <italic><tp:taxon-name>Lygephila amasina</tp:taxon-name></italic> Lebanon, slide No. OP1960f <bold>82</bold> <italic><tp:taxon-name>Lygephila colorata</tp:taxon-name></italic> paratype, Pakistan, slide No. OP1970f <bold>83</bold> <italic><tp:taxon-name>Lygephila pallida</tp:taxon-name></italic> Turkey, Palandoeken, slide No. OP2070f <bold>84</bold> <italic><tp:taxon-name>Lygephila subpicata</tp:taxon-name></italic> paratype, Iran, Semnan, slide No. OP2060f <bold>85</bold> <italic><tp:taxon-name>Lygephila alaica</tp:taxon-name></italic> Tajikistan, Gissar Mts, slide No. OP1568f.</p></caption><graphic xmlns:xlink="http://www.w3.org/1999/xlink" xlink:href="ZooKeys-351-049-g020.jpg" position="float" orientation="portrait" xlink:type="simple"/></fig></tp:treatment-sec></tp:taxon-treatment>
