# Supplementary material for: Taxonomic and morphological survey of the Lygephila lusoria (Linnaeus, 1758) species-group with description of a new species (Lepidoptera, Erebidae, Toxocampinae)
Source: Zookeys. 2013 Nov 15;(351):49–81. doi: 10.3897/zookeys.351.5999 (PMC3837495; doi:10.3897/zookeys.351.5999)
Supplement: XML Treatment for Lygephila moellendorffi [file zookeys.351.5999-treatment9.xml]

<!DOCTYPE tp:taxon-treatment
  PUBLIC "-//TaxonX//DTD Taxonomic Treatment Publishing DTD v0 20100105//EN" "tax-treatment-NSO.dtd">
<tp:taxon-treatment xmlns:tp="http://www.plazi.org/taxpub"><tp:treatment-meta><mixed-citation publication-type="journal"><person-group><name><surname>Pekarsky</surname><given-names>Oleg</given-names></name></person-group><article-title>Taxonomic and morphological survey of the <italic>Lygephila lusoria</italic> (Linnaeus, 1758) species-group with description of a new species (Lepidoptera, Erebidae, Toxocampinae)</article-title><source>Zookeys</source><day>15</day><month>11</month><year>2013</year><volume>2013</volume><issue>351</issue><fpage>49</fpage><lpage>81</lpage><pub-id pub-id-type="doi">10.3897/zookeys.351.5999</pub-id></mixed-citation></tp:treatment-meta><tp:nomenclature><tp:taxon-name>
                            <tp:taxon-name-part taxon-name-part-type="genus">Lygephila</tp:taxon-name-part>
                            <tp:taxon-name-part taxon-name-part-type="species">moellendorffi</tp:taxon-name-part>
                            <object-id xmlns:xlink="http://www.w3.org/1999/xlink" xlink:type="simple">http://species-id.net/wiki/Lygephila_moellendorffi</object-id>
                        </tp:taxon-name><tp:taxon-authority>(Herz, 1904)</tp:taxon-authority><xref ref-type="fig" rid="F1">Fig. 8</xref></tp:nomenclature><tp:treatment-sec sec-type="Material examined"><title>Material examined.</title><p>Paralectotype, ♂ [North] Korea (ZISP).</p></tp:treatment-sec><tp:treatment-sec sec-type="Note"><title>Note.</title><p>The name of this taxon was erroneously written as <italic>moellendorfii</italic> in <xref ref-type="bibr" rid="B15">Poole (1989)</xref> and as <italic>moellendorfi</italic> in <xref ref-type="bibr" rid="B12">Kononenko et al. (1998)</xref> and <xref ref-type="bibr" rid="B13">Kononenko and Han (2007)</xref>. The correct spelling of the species described by Herz in honour of Paul von Moellendorff as per original description was <italic>moellendorffi</italic>.</p></tp:treatment-sec><tp:treatment-sec sec-type="Diagnosis"><title>Diagnosis.</title><!--PageBreak--><!--PageBreak--><p><italic><tp:taxon-name>Lygephila moellendorffi</tp:taxon-name></italic> is known only from two males representing the type series. The photo of the paralectotype was illustrated in <xref ref-type="bibr" rid="B12">Kononenko et al. (1998)</xref>; the genitalia of the paralectotype was first illustrated by <xref ref-type="bibr" rid="B13">Kononenko and Han (2007)</xref>. Surprisingly, this species is confusingly similar to <italic><tp:taxon-name>Lygephila subpicata</tp:taxon-name></italic>, displaying no differential features comparing the habitus and the genitalia structures of the two species. The similarly elongated forewings with pointed tips have the same pattern, especially the triangular reniform stigma with sharp extension on the inner corner and satellite streak-like spots are practically identical in the two taxa. The common features of the male genitalia are the similar shape of uncus and valvae with the similarly sized and shaped ampulla being also located subapically and reaching the apical valval margins. Both species have short and relatively wide aedeagus and vesica with characteristic subbasal and 2<sup>nd</sup> medial diverticula topped by crown-like cornuti; the terminal diverticula are also similar. This striking resemblance suggests that they represent the same species, but the great distance between their ranges does not support this conclusion.</p><p><bold>Male genitalia</bold> (<xref ref-type="fig" rid="F5">Figs 33</xref>, <xref ref-type="fig" rid="F5">34</xref>). Clasping apparatus somewhat asymmetrical (left valva slightly wider). Uncus stem narrow, dilated distally, with fine tip; valva elongated, narrowed at base, with acute apex; ampulla long, spine-like, curved towards costa, finely pointed, reaching apex of valva and costal margin. Aedeagus short, straight, with heavily sclerotized convex field on carina. Vesica globular, everted forward and recurved laterally; medial part membranous; subbasal diverticulum with small, crown-like cornutus on top; 1<sup>st</sup> medial diverticulum elliptical; 2<sup>nd</sup> medial diverticulum large with crown-like cornutus on the top; 1<sup>st</sup> terminal diverticulum located near base of 2<sup>nd</sup> medial diverticulum. Female unknown.</p></tp:treatment-sec><tp:treatment-sec sec-type="Distribution"><title>Distribution.</title><p>North Korea.</p></tp:treatment-sec><tp:treatment-sec><!--Section generated to contain objects referenced in tp:taxon-treatment.--><fig id="F1" position="float" orientation="portrait"><label>Figures 1–8.</label><caption><p>Adults. <bold>1–4</bold> <italic><tp:taxon-name>Lygephila lusoria lusoria</tp:taxon-name></italic> <bold>1</bold> male, Hungary, slide No. OP1953m <bold>2</bold> female, Hungary, slide No. OP1954f <bold>3</bold> male, S Ural, slide No. OP2122m <bold>4</bold> female, France, slide No. OP2264f <bold>5–7</bold> <italic><tp:taxon-name>Lygephila lusoria glycyrrhizae</tp:taxon-name></italic> <bold>5</bold> male, Spain, Andalusia, slide No. OP1977m <bold>6</bold> female, Spain, Andalusia, slide No. OP1978f <bold>7</bold> female, Spain, Granada, slide No. OP2265f <bold>8</bold> <italic><tp:taxon-name>Lygephila moellendorffi</tp:taxon-name></italic> paratype, male, N Korea (photo A. Matov).</p></caption><graphic xmlns:xlink="http://www.w3.org/1999/xlink" xlink:href="ZooKeys-351-049-g001.jpg" position="float" orientation="portrait" xlink:type="simple"/></fig><fig id="F5" position="float" orientation="portrait"><label>Figures 31–38.</label><caption><p>Clasping apparatus <bold>31</bold> <italic><tp:taxon-name>Lygephila pallida</tp:taxon-name></italic> Cotype, Turkey, Zeitun, slide No. OP1933m <bold>32</bold> <italic><tp:taxon-name>Lygephila subpicata</tp:taxon-name></italic> Iran, Prov. Fars, slide No. OP2002m <bold>33, 34</bold> <italic><tp:taxon-name>Lygephila moellendorffi</tp:taxon-name></italic> paralectrotype, N Korea, slide No. VK210394-10 ZIN (photo V. Kononenko) <bold>35, 37</bold> <italic><tp:taxon-name>Lygephila minima</tp:taxon-name></italic> sp. n. holotype, South Russia, Stavropol krai, slide No. 0329Matov (photo A. Matov) <bold>36, 38</bold> paratype, male, South Russia, Stavropol krai, slide No. OP1607m.</p></caption><graphic xmlns:xlink="http://www.w3.org/1999/xlink" xlink:href="ZooKeys-351-049-g005.jpg" position="float" orientation="portrait" xlink:type="simple"/></fig></tp:treatment-sec><ref-list><ref id="B15"><mixed-citation xmlns:xlink="http://www.w3.org/1999/xlink" xlink:type="simple"><person-group><name name-style="western"><surname>Poole</surname><given-names>RW</given-names></name></person-group> (<year>1989</year>) <source>Lepidopterorum Catalogus (New Series), fascicle 118, Noctuidae.</source><publisher-name>E. J. Brill</publisher-name>, <publisher-loc>Leiden</publisher-loc>, <lpage>1314</lpage> pp.</mixed-citation></ref><ref id="B12"><mixed-citation xmlns:xlink="http://www.w3.org/1999/xlink" xlink:type="simple"><person-group><name name-style="western"><surname>Kononenko</surname><given-names>VS</given-names></name><name name-style="western"><surname>Han</surname><given-names>SB</given-names></name><name name-style="western"><surname>Ronkay</surname><given-names>L</given-names></name></person-group> (<year>1998</year>) <source>Illustrated catalogue of Noctuidae in Korea (Lepidoptera). In: Insects of Korea [3], 509 pp.</source></mixed-citation></ref><ref id="B13"><mixed-citation xmlns:xlink="http://www.w3.org/1999/xlink" xlink:type="simple"><person-group><name name-style="western"><surname>Kononenko</surname><given-names>VS</given-names></name><name name-style="western"><surname>Han</surname><given-names>HL</given-names></name></person-group> (<year>2007</year>) <source>Atlas genitalia of the Noctuidae in Korea (Lepidoptera). In: Park KT (Ed) Insects of Korea [11], 464 pp.</source></mixed-citation></ref></ref-list></tp:taxon-treatment>
