# Supplementary material for: Taxonomic and morphological survey of the Lygephila lusoria (Linnaeus, 1758) species-group with description of a new species (Lepidoptera, Erebidae, Toxocampinae)
Source: Zookeys. 2013 Nov 15;(351):49–81. doi: 10.3897/zookeys.351.5999 (PMC3837495; doi:10.3897/zookeys.351.5999)
Supplement: XML Treatment for Lygephila alaica [file zookeys.351.5999-treatment10.xml]

<!DOCTYPE tp:taxon-treatment
  PUBLIC "-//TaxonX//DTD Taxonomic Treatment Publishing DTD v0 20100105//EN" "tax-treatment-NSO.dtd">
<tp:taxon-treatment xmlns:tp="http://www.plazi.org/taxpub"><tp:treatment-meta><mixed-citation publication-type="journal"><person-group><name><surname>Pekarsky</surname><given-names>Oleg</given-names></name></person-group><article-title>Taxonomic and morphological survey of the <italic>Lygephila lusoria</italic> (Linnaeus, 1758) species-group with description of a new species (Lepidoptera, Erebidae, Toxocampinae)</article-title><source>Zookeys</source><day>15</day><month>11</month><year>2013</year><volume>2013</volume><issue>351</issue><fpage>49</fpage><lpage>81</lpage><pub-id pub-id-type="doi">10.3897/zookeys.351.5999</pub-id></mixed-citation></tp:treatment-meta><tp:nomenclature><tp:taxon-name>
                            <tp:taxon-name-part taxon-name-part-type="genus">Lygephila</tp:taxon-name-part>
                            <tp:taxon-name-part taxon-name-part-type="species">alaica</tp:taxon-name-part>
                            <object-id xmlns:xlink="http://www.w3.org/1999/xlink" xlink:type="simple">http://species-id.net/wiki/Lygephila_alaica</object-id>
                        </tp:taxon-name><tp:taxon-authority>Remm, 1983</tp:taxon-authority><xref ref-type="fig" rid="F2">Figs 13</xref><xref ref-type="fig" rid="F2">, 14</xref></tp:nomenclature><tp:treatment-sec sec-type="Material examined"><title>Material examined.</title><p>1 ♂ Tajikistan, Gissar Mts, distr. Varzob, vill. Kondara, 1150–1200 m, 17–18.VI.2012, leg. E. Rutjan, coll. O. Pekarsky, slide No: OP1819m; 1 ♀, Tajikistan, Khatlonskaya reg., Muminabadsky distr., Lidzhak, 2000 m, 27.V.2006, leg. O. Pak, coll. O. Pekarsky, slide No: OP1568f; 1 ♀, Uzbekistan, Hissarskiy range, Metchetli Mts, Shargunsay, <named-content xmlns:xlink="http://www.w3.org/1999/xlink" content-type="dwc:verbatimCoordinates" xlink:type="simple">38°36'N, 67°57'E</named-content>, 1550m, 30.May, 2004, leg. Z. Weidenhoffer, coll. M. Dvořák, slide No: OP1792f.</p></tp:treatment-sec><tp:treatment-sec sec-type="Diagnosis"><title>Diagnosis.</title><p><italic><tp:taxon-name>Lygephila alaica</tp:taxon-name></italic> should be attributed to the <italic><tp:taxon-name>Lygephila lusoria</tp:taxon-name></italic> species-group on the basis of both the external and genital diagnostic characters. The elongated forewing with pointed apex is similar to those of all species of this species-group, particularly to eastern representatives, <italic><tp:taxon-name>Lygephila colorata</tp:taxon-name></italic> and <italic><tp:taxon-name>Lygephila subpicata</tp:taxon-name></italic>. The spine-like ampulla with long skewed base, the short and wide aedeagus, the characteristic vesica structure, especially the presence of the well-developed subbasal diverticulum with large cornutus in the male genitalia and the heavily sclerotized, funnel-shaped antrum with strongly asymmetrical ostium bursae in the female genitalia indicate the close relationship with the <italic><tp:taxon-name>Lygephila lusoria</tp:taxon-name></italic> species-group.</p><p><bold>Male genitalia</bold> (<xref ref-type="fig" rid="F4">Figs 29</xref>, <xref ref-type="fig" rid="F19">74</xref>, <xref ref-type="fig" rid="F19">75</xref>). Slightly asymmetrical (right valva somewhat narrower). Uncus stem narrow, moderately dilated distally, with fine tip; scaphium membranous with sclerotized plate on subscaphium; valva wide, elongated with almost <!--PageBreak--><!--PageBreak-->parallel margins, apex rounded; ampulla dentiform with large plate-like lateral extension. Aedeagus straight, carina slightly dilated with transverse wrinkles. Vesica globular, everted laterally; medial part membranous; small subbasal diverticulum topped by <!--PageBreak-->heavily sclerotized plate-like cornutus with two teeth; 1<sup>st</sup> and 2<sup>nd</sup> medial diverticula small; 1<sup>st</sup> distal diverticulum resembles high-heeled shoe, 2<sup>nd</sup>, 3<sup>rd</sup> and 4<sup>th</sup> distal diverticula roughly equal in size and similar in shape; opening point of terminal tube located at base of medial part of vesica near carina, membranous with weak scobination from middle towards gonopore. <bold>Female genitalia</bold> (<xref ref-type="fig" rid="F20">Fig. 85</xref>). Ovipositor relatively short, <!--PageBreak-->broad, papillae anales hairy with short setae on apical edges. Apophyses anteriores slender, apophyses posteriores thin, more than two times longer than apophyses anteriores. Antrum wide, short, ostium bursae asymmetrical, posterior margin with skewed <!--PageBreak-->concavity; ductus bursae as large as antrum, heavily sclerotized. Appendix bursae small, corpus bursae membranous, ovoid.</p></tp:treatment-sec><tp:treatment-sec sec-type="Distribution"><title>Distribution.</title><p>Central Asia – Tajikistan and Uzbekistan.</p><fig id="F6" position="float" orientation="portrait"><label>Figures 39, 40.</label><caption><p>Vesica structure of <italic><tp:taxon-name>Lygephila lusoria lusoria</tp:taxon-name></italic> Hungary, slide No. OP1953m <bold>39</bold> dorsal view <bold>40</bold> ventral view.</p></caption><graphic xmlns:xlink="http://www.w3.org/1999/xlink" xlink:href="ZooKeys-351-049-g006.jpg" position="float" orientation="portrait" xlink:type="simple"/></fig><fig id="F7" position="float" orientation="portrait"><label>Figures 41, 42.</label><caption><p>Vesica structure of <italic><tp:taxon-name>Lygephila lusoria glycyrrhizae</tp:taxon-name></italic> Spain, slide No. OP1977m <bold>41</bold> dorsal view <bold>42</bold> ventral view.</p></caption><graphic xmlns:xlink="http://www.w3.org/1999/xlink" xlink:href="ZooKeys-351-049-g007.jpg" position="float" orientation="portrait" xlink:type="simple"/></fig><fig id="F8" position="float" orientation="portrait"><label>Figures 43–46.</label><caption><p>Vesica structure of <italic><tp:taxon-name>Lygephila amasina</tp:taxon-name></italic> Turkey, slide No. OP2260m <bold>43</bold> dorsal view <bold>44</bold> ventral view <bold>45</bold> lateral view <bold>46</bold> lateral view opposite side.</p></caption><graphic xmlns:xlink="http://www.w3.org/1999/xlink" xlink:href="ZooKeys-351-049-g008.jpg" position="float" orientation="portrait" xlink:type="simple"/></fig><fig id="F9" position="float" orientation="portrait"><label>Figures 47–49.</label><caption><p>Vesica structure of <italic><tp:taxon-name>Lygephila colorata</tp:taxon-name></italic> paratype, Pakistan, slide No. OP1969m <bold>47</bold> dorsal view <bold>48</bold> ventral view <bold>49</bold> sublateral view.</p></caption><graphic xmlns:xlink="http://www.w3.org/1999/xlink" xlink:href="ZooKeys-351-049-g009.jpg" position="float" orientation="portrait" xlink:type="simple"/></fig><fig id="F10" position="float" orientation="portrait"><label>Figures 50, 51.</label><caption><p>Vesica structure of <italic><tp:taxon-name>Lygephila colorata</tp:taxon-name></italic> paratype, Pakistan, slide No. OP1969m <bold>50</bold> lateral view <bold>51</bold> lateral view opposite side.</p></caption><graphic xmlns:xlink="http://www.w3.org/1999/xlink" xlink:href="ZooKeys-351-049-g010.jpg" position="float" orientation="portrait" xlink:type="simple"/></fig><fig id="F11" position="float" orientation="portrait"><label>Figures 52–54.</label><caption><p>Vesica structure of <italic><tp:taxon-name>Lygephila pallida</tp:taxon-name></italic> Cotype, Turkey, Zeitun, slide No. OP1933m <bold>52</bold> dorsal view <bold>53</bold> ventral view <bold>54</bold> subdorsal view.</p></caption><graphic xmlns:xlink="http://www.w3.org/1999/xlink" xlink:href="ZooKeys-351-049-g011.jpg" position="float" orientation="portrait" xlink:type="simple"/></fig><fig id="F12" position="float" orientation="portrait"><label>Figures 55–57.</label><caption><p>Vesica structure of <italic><tp:taxon-name>Lygephila pallida</tp:taxon-name></italic> Cotype, Turkey, Zeitun, slide No. OP1933m <bold>55</bold> subdorsal view opposite side <bold>56</bold> sublateral view <bold>57</bold> sublateral view opposite side.</p></caption><graphic xmlns:xlink="http://www.w3.org/1999/xlink" xlink:href="ZooKeys-351-049-g012.jpg" position="float" orientation="portrait" xlink:type="simple"/></fig><fig id="F13" position="float" orientation="portrait"><label>Figures 58, 59.</label><caption><p>Vesica structure of <italic><tp:taxon-name>Lygephila pallida</tp:taxon-name></italic> Cotype, Turkey, Zeitun, slide No. OP1933m <bold>58</bold> lateral view <bold>59</bold> lateral view opposite side.</p></caption><graphic xmlns:xlink="http://www.w3.org/1999/xlink" xlink:href="ZooKeys-351-049-g013.jpg" position="float" orientation="portrait" xlink:type="simple"/></fig><fig id="F14" position="float" orientation="portrait"><label>Figures 60–62.</label><caption><p>Vesica structure of <italic><tp:taxon-name>Lygephila minima</tp:taxon-name></italic> sp. n. paratype, South Russia, Stavropol krai, slide No. OP1607m <bold>60</bold> dorsal view <bold>61</bold> ventral view <bold>62</bold> subdorsal view.</p></caption><graphic xmlns:xlink="http://www.w3.org/1999/xlink" xlink:href="ZooKeys-351-049-g014.jpg" position="float" orientation="portrait" xlink:type="simple"/></fig><fig id="F15" position="float" orientation="portrait"><label>Figures 63–65.</label><caption><p>Vesica structure of <italic><tp:taxon-name>Lygephila minima</tp:taxon-name></italic> sp. n. paratype, South Russia, Stavropol krai, slide No. OP1607m <bold>63</bold> subdorsal view opposite side <bold>64</bold> sublateral view <bold>65</bold> sublateral view opposite side.</p></caption><graphic xmlns:xlink="http://www.w3.org/1999/xlink" xlink:href="ZooKeys-351-049-g015.jpg" position="float" orientation="portrait" xlink:type="simple"/></fig><fig id="F16" position="float" orientation="portrait"><label>Figures 66, 67.</label><caption><p>Vesica structure of <italic><tp:taxon-name>Lygephila minima</tp:taxon-name></italic> sp. n. paratype, South Russia, Stavropol krai, slide No. OP1607m <bold>66</bold> lateral view <bold>67</bold> lateral view opposite side.</p></caption><graphic xmlns:xlink="http://www.w3.org/1999/xlink" xlink:href="ZooKeys-351-049-g016.jpg" position="float" orientation="portrait" xlink:type="simple"/></fig><fig id="F17" position="float" orientation="portrait"><label>Figures 68–70.</label><caption><p>Vesica structure of <italic><tp:taxon-name>Lygephila subpicata</tp:taxon-name></italic> Iran, Prov. Fars, slide No. OP2002m <bold>68</bold> dorsal view <bold>69</bold> ventral view <bold>70</bold> sublateral view.</p></caption><graphic xmlns:xlink="http://www.w3.org/1999/xlink" xlink:href="ZooKeys-351-049-g017.jpg" position="float" orientation="portrait" xlink:type="simple"/></fig><fig id="F18" position="float" orientation="portrait"><label>Figures 71–73.</label><caption><p>Vesica structure of <italic><tp:taxon-name>Lygephila subpicata</tp:taxon-name></italic> Iran, Prov. Fars, slide No. OP2002m <bold>71</bold> sublateral view opposite side <bold>72</bold> lateral view <bold>73</bold> lateral view opposite side.</p></caption><graphic xmlns:xlink="http://www.w3.org/1999/xlink" xlink:href="ZooKeys-351-049-g018.jpg" position="float" orientation="portrait" xlink:type="simple"/></fig><fig id="F19" position="float" orientation="portrait"><label>Figures 74, 75.</label><caption><p>Vesica structure of <italic><tp:taxon-name>Lygephila alaica</tp:taxon-name></italic> Tajikistan, Gissar Mts, slide No. OP1819m <bold>74</bold> dorsal view <bold>75</bold> ventral view.</p></caption><graphic xmlns:xlink="http://www.w3.org/1999/xlink" xlink:href="ZooKeys-351-049-g019.jpg" position="float" orientation="portrait" xlink:type="simple"/></fig><fig id="F20" position="float" orientation="portrait"><label>Figures 76–85.</label><caption><p>Female genitalia. 76, <bold>77</bold> <italic><tp:taxon-name>Lygephila lusoria lusoria</tp:taxon-name></italic> <bold>76</bold> Hungary, slide No. OP1954f <bold>77</bold> Ukraine, Crimea, slide No. OP2053f <bold>78–80</bold> <italic><tp:taxon-name>Lygephila lusoria glycyrrhizae</tp:taxon-name></italic> <bold>78</bold> Spain, slide No. OP1978f <bold>79</bold> Spain, slide OP2137f <bold>80</bold> Spain, slide No. OP2265f <bold>81</bold> <italic><tp:taxon-name>Lygephila amasina</tp:taxon-name></italic> Lebanon, slide No. OP1960f <bold>82</bold> <italic><tp:taxon-name>Lygephila colorata</tp:taxon-name></italic> paratype, Pakistan, slide No. OP1970f <bold>83</bold> <italic><tp:taxon-name>Lygephila pallida</tp:taxon-name></italic> Turkey, Palandoeken, slide No. OP2070f <bold>84</bold> <italic><tp:taxon-name>Lygephila subpicata</tp:taxon-name></italic> paratype, Iran, Semnan, slide No. OP2060f <bold>85</bold> <italic><tp:taxon-name>Lygephila alaica</tp:taxon-name></italic> Tajikistan, Gissar Mts, slide No. OP1568f.</p></caption><graphic xmlns:xlink="http://www.w3.org/1999/xlink" xlink:href="ZooKeys-351-049-g020.jpg" position="float" orientation="portrait" xlink:type="simple"/></fig><!--PageBreak--><!--PageBreak--><!--PageBreak--><!--PageBreak--><!--PageBreak--><!--PageBreak--><!--PageBreak--><!--PageBreak--><!--PageBreak--></tp:treatment-sec><tp:treatment-sec><!--Section generated to contain objects referenced in tp:taxon-treatment.--><fig id="F2" position="float" orientation="portrait"><label>Figures 9–16.</label><caption><p>Adults. <bold>9, 10</bold> <italic><tp:taxon-name>Lygephila amasina</tp:taxon-name></italic> <bold>9</bold> male, Turkey, slide No. OP1959m <bold>10</bold> female, Lebanon, slide No. OP1960f <bold>11, 12</bold> <italic><tp:taxon-name>Lygephila colorata</tp:taxon-name></italic> <bold>11</bold> paratype, male, Pakistan, slide No. OP1969m <bold>12</bold> paratype, female, Pakistan, slide No. OP1970f <bold>13, 14</bold> <italic><tp:taxon-name>Lygephila alaica</tp:taxon-name></italic> <bold>13</bold> male, Tajikistan, slide No. OP1819m <bold>14</bold> female, Uzbekistan, slide No. OP1792f <bold>15, 16</bold> <italic><tp:taxon-name>Lygephila subpicata</tp:taxon-name></italic> <bold>15</bold> male, Iran, Zagros Mts, slide No. OP2002m <bold>16</bold> paratype, female, Iran, Semnan slide No. OP2060f.</p></caption><graphic xmlns:xlink="http://www.w3.org/1999/xlink" xlink:href="ZooKeys-351-049-g002.jpg" position="float" orientation="portrait" xlink:type="simple"/></fig><fig id="F4" position="float" orientation="portrait"><label>Figures 25–30.</label><caption><p>Clasping apparatus <bold>25</bold> <italic><tp:taxon-name>Lygephila lusoria lusoria</tp:taxon-name></italic> Hungary, slide No. OP1953m <bold>26</bold> <italic><tp:taxon-name>Lygephila lusoria glycyrrhizae</tp:taxon-name></italic> Spain, slide No. OP1977m <bold>27</bold> <italic><tp:taxon-name>Lygephila amasina</tp:taxon-name></italic> Turkey, slide No. OP1959m <bold>28</bold> <italic><tp:taxon-name>Lygephila fereudun</tp:taxon-name></italic> Type, Iran, Elburz, after <xref ref-type="bibr" rid="B21">Wiltshire (1961)</xref> <bold>29</bold> <italic><tp:taxon-name>Lygephila alaica</tp:taxon-name></italic> Tajikistan, Gissar Mts, slide No. OP1819m <bold>30</bold> <italic><tp:taxon-name>Lygephila colorata</tp:taxon-name></italic> paratype, Pakistan, slide No. OP1969m.</p></caption><graphic xmlns:xlink="http://www.w3.org/1999/xlink" xlink:href="ZooKeys-351-049-g004.jpg" position="float" orientation="portrait" xlink:type="simple"/></fig></tp:treatment-sec><ref-list><ref id="B21"><mixed-citation xmlns:xlink="http://www.w3.org/1999/xlink" xlink:type="simple"><person-group><name name-style="western"><surname>Wiltshire</surname><given-names>EP</given-names></name></person-group> (<year>1961</year>) <article-title>A new genus, eight new species, seven new forms, and notes on the Lepidoptera of Saudi Arabia, Bahrain, and Iran (With four plates and three text-figures).</article-title><source>Journal of the Bombay Natural History Society</source><volume>58</volume>(<issue>3</issue>): <fpage>608</fpage>-<lpage>631</lpage>.</mixed-citation></ref></ref-list></tp:taxon-treatment>
